# Supplementary material for: A pedigree‐based experiment reveals variation in salinity and thermal tolerance in the salmon louse, Lepeophtheirus salmonis
Source: Evol Appl. 2017 Aug 16;10(10):1007–19. doi: 10.1111/eva.12505 (PMC5680634; doi:10.1111/eva.12505)
Supplement: Supplementary file 6 [file EVA-10-1007-s006.xlsx]

## Sheet: Heat challenge_Raw data
TubeNr	SampleID	Family	Tank	Outcome	Sex	Stage	StageII	Size	NB!
1	40001	Family-10	Tank1	AAH	Male	Ad	Def	2
2	40002	Family-03	Tank1	AAH	Male	Ad	Def	2
3	40003	Family-07	Tank1	AAH	Male	Ad	Def	2
4	40004	Family-08	Tank1	AAH	Male	Ad	Def	2
5	40005	Family-04	Tank1	AAH	Male	Ad	Def	2
6	40006	Family-06	Tank1	AAH	Male	Ad	Def	2
7	40007	Family-06	Tank1	AAH	Male	Ad	Def	2
8	40008	Family-05	Tank1	AAH	Male	Ad	Def	2
9	40009	Family-04	Tank1	AAH	Male	Ad	Def	2
10	40010	Family-11	Tank1	AAH	Male	Ad	Def	2
11	40011	Family-15	Tank1	AAH	Male	Ad	Def	2
12	40012	Family-08	Tank1	AAH	Male	Ad	Def	2
13	40013	Family-14	Tank1	AAH	Male	Ad	Def	2
14	40014	Family-15	Tank1	AAH	Male	Ad	Def	2
15	40015	Family-08	Tank1	AAH	Male	Ad	Def	2
16	40016	Family-07	Tank1	AAH	Male	Ad	Def	2
17	40017	Family-07	Tank1	AAH	Male	Ad	Def	2
18	40018	Family-03	Tank1	AAH	Male	Ad	Def	2
19	40019	Family-04	Tank1	AAH	Male	Ad	Def	2
20	40020	Family-06	Tank1	AAH	Male	Ad	Def	2
21	40021	Family-02	Tank1	AAH	Male	Ad	Def	2
22	40022	Family-15	Tank1	AAH	Male	Ad	Def	2
23	40023	Family-07	Tank1	AAH	Male	Ad	Def	2
24	40024	Family-14	Tank1	AAH	Male	Ad	Def	2
25	40025	Family-09	Tank1	AAH	Male	Ad	Def	2
26	40026	Family-07	Tank1	AAH	Male	Ad	Def	2	Precopulae
27	40027	Family-07	Tank1	AAH	Fem	PrII	Def	2	Precopulae
28	40028	Family-14	Tank1	AAH	Male	Ad	Def	2	Precopulae
29	40029	Family-10	Tank1	AAH	Fem	PrII	Def	2	Precopulae
30	40030	Family-13	Tank1	AAH	Fem	PrII	Def	2
31	40031	Family-07	Tank1	AAH	Fem	PrII	Def	2
32	40032	Family-13	Tank1	AAH	Fem	PrII	Def	2
33	40033	Family-12	Tank1	AAH	Fem	PrII	Def	2
34	40034	Family-10	Tank1	AAH	Fem	PrII	Def	2
35	40035	Family-02	Tank1	AAH	Fem	PrII	Def	2
36	40036	Family-14	Tank1	AAH	Fem	PrII	Def	2
37	40037	Family-13	Tank1	AAH	Fem	PrII	Def	2
38	40038	Family-02	Tank1	AAH	Fem	PrII	Def	2
39	40039	Family-02	Tank1	AAH	Fem	PrII	Def	2
40	40040	Family-15	Tank1	AAH	Fem	PrII	Def	2
41	40041	Family-03	Tank1	AAH	Fem	PrII	Def	2
42	40042	Family-05	Tank1	AAH	Fem	PrII	Def	2
43	40043	Family-04	Tank1	AAH	Fem	PrII	Def	2
44	40044	Family-15	Tank1	AAH	Fem	PrII	Def	2
45	40045	Family-04	Tank1	AAH	Fem	PrII	Def	2
46	40046	Family-05	Tank1	AAH	Fem	PrII	Def	2
47	40047	Family-04	Tank1	AAH	Fem	PrII	Def	2
48	40048	Family-03	Tank1	AAH	Fem	PrII	Def	2
49	40049	Family-09	Tank1	AAH	Fem	PrII	Def	2
50	40050	Family-08	Tank1	AAH	Fem	PrII	Def	2
51	40051	Family-07	Tank1	AAH	Fem	Ad	Late	1	Fem Adult
52	40052	Family-13	Tank1	AAH	Fem	PrI	Early	3
53	40053	Family-15	Tank1	AAH	Fem	PrII	Def	2
54	40054	Family-03	Tank1	AAH	Fem	PrII	Def	2
55	40055	Family-12	Tank1	AAH	Fem	PrII	Def	2
56	40056	Family-10	Tank1	AAH	Fem	PrII	Def	2
57	40057	Family-11	Tank1	AAH	Fem	PrII	Def	2
58	40058	Family-02	Tank1	AAH	Fem	PrII	Def	2
59	40059	Family-13	Tank1	AAH	Fem	PrII	Def	2
60	40060	Family-08	Tank1	AAH	Fem	PrII	Def	2
61	40061	Family-14	Tank1	AAH	Fem	PrII	Def	2
62	40062	Family-04	Tank1	AAH	Fem	PrII	Def	2
63	40063	Family-03	Tank1	AAH	Fem	PrII	Def	2
64	40064	Family-09	Tank1	AAH	Fem	PrII	Def	2
65	40065	Family-07	Tank1	AAH	Fem	PrII	Def	2
66	40066	Family-14	Tank1	AAH	Fem	PrII	Def	2
67	40067	Family-15	Tank1	AAH	Fem	PrII	Def	2
68	40068	Family-08	Tank1	AAH	Fem	PrII	Def	2
69	40069	Family-02	Tank1	AAH	Fem	PrII	Def	2
70	40070	Family-10	Tank1	AAH	Fem	PrII	Def	2
71	40071	Family-09	Tank1	AAH	Fem	PrII	Def	2
72	40072	Family-11	Tank1	AAH	Fem	PrII	Def	2
73	40073	Family-13	Tank1	AAH	Fem	PrII	Def	2
74	40074	Family-13	Tank1	AAH	Fem	PrII	Def	2
75	40075	Family-09	Tank1	AAH	Fem	PrII	Def	2
76	40076	Family-02	Tank1	AAH	Fem	PrII	Def	2
77	40077	Family-15	Tank1	AAH	Fem	PrII	Def	2
78	40078	Family-03	Tank1	AAH	Fem	PrII	Def	2
79	40079	Family-04	Tank1	AAH	Fem	PrII	Def	2
80	40080	Family-05	Tank1	AAH	Fem	PrII	Def	2
81	40081	Family-10	Tank1	AAH	Fem	PrII	Def	2
82	40082	Family-15	Tank1	AAH	Fem	PrII	Def	2
83	40083	Family-13	Tank1	AAH	Fem	PrII	Def	2
84	40084	Family-11	Tank1	AAH	Male	Ad	Def	2	NQS
85	40085	Family-03	Tank1	AAH	Male	Ad	Def	2	Precopulae
86	40086	Family-11	Tank1	AAH	Fem	PrII	Def	2	Precopulae
87	40087	Family-15	Tank1	AAH	Male	Ad	Def	2
88	40088	Family-15	Tank1	AAH	Male	Ad	Def	2
89	40089	Family-02	Tank1	AAH	Male	Ad	Def	2
90	40090	Family-14	Tank1	AAH	Male	Ad	Def	2
91	40091	Family-14	Tank1	AAH	Male	Ad	Def	2
92	40092	Family-14	Tank1	AAH	Male	Ad	Def	2
93	40093	Family-13	Tank1	AAH	Male	Ad	Def	2
94	40094	Family-11	Tank1	AAH	Male	Ad	Def	2
95	40095	Family-05	Tank1	AAH	Male	Ad	Def	2
96	40096	Family-03	Tank1	AAH	Male	Ad	Def	2
97	40097	Family-05	Tank1	AAH	Male	Ad	Def	2
98	40098	Family-04	Tank1	AAH	Male	Ad	Def	2
99	40099	Family-07	Tank1	AAH	Male	Ad	Def	2
100	40100	Family-07	Tank1	AAH	Male	Ad	Def	2
101	40101	Family-15	Tank1	AAH	Male	Ad	Def	2
102	40102	Family-07	Tank1	AAH	Male	Ad	Def	2
103	40103	Family-14	Tank1	AAH	Male	Ad	Def	2
104	40104	Family-10	Tank1	AAH	Male	Ad	Def	2
105	40105	Family-09	Tank1	AAH	Male	Ad	Def	2
106	40106	Family-11	Tank1	AAH	Male	Ad	Def	2
107	40107	Family-06	Tank1	AAH	Male	Ad	Def	2
108	40108	Family-02	Tank1	AAH	Male	Ad	Def	2
109	40109	Family-14	Tank1	AAH	Male	Ad	Def	2
110	40110	Family-13	Tank1	AAH	Male	Ad	Def	2
111	40111	Family-10	Tank1	AAH	Male	Ad	Def	2
112	40112	Family-07	Tank1	AAH	Male	Ad	Def	2
113	40113	Family-09	Tank1	AAH	Male	Ad	Def	2
114	40114	Family-09	Tank1	AAH	Male	Ad	Def	2
115	40115	Family-06	Tank1	AAH	Male	Ad	Def	2
116	40116	Family-08	Tank1	AAH	Male	PrII	Early	3
117	40117	Family-13	Tank1	AAH	Male	PrII	Early	3
118	40118	Family-09	Tank1	AAH	Male	PrII	Early	3
119	40119	Family-15	Tank1	AAH	Male	PrII	Early	3
120	40120	Family-09	Tank1	AAH	Fem	PrII	Def	2	NQS
121	40121	Family-08	Tank1	AAH	Fem	PrII	Def	2
122	40122	Family-04	Tank1	AAH	Fem	PrII	Def	2
123	40123	Family-03	Tank1	AAH	Fem	PrII	Def	2
124	40124	Family-07	Tank1	AAH	Fem	PrII	Def	2
125	40125	Family-08	Tank1	AAH	Fem	PrII	Def	2
126	40126	Family-03	Tank1	AAH	Fem	PrII	Def	2
127	40127	Family-11	Tank1	AAH	Fem	PrII	Def	2
128	40128	Family-02	Tank1	AAH	Fem	PrII	Def	2
129	40129	Family-03	Tank1	AAH	Fem	PrII	Def	2
130	40130	Family-08	Tank1	AAH	Fem	PrII	Def	2
131	40131	Family-07	Tank1	AAH	Fem	PrII	Def	2
132	40132	Family-08	Tank1	AAH	Fem	PrII	Def	2
133	40133	Family-03	Tank1	AAH	Fem	PrII	Def	2
134	40134	Family-03	Tank1	AAH	Fem	PrII	Def	2
135	40135	Family-07	Tank1	AAH	Fem	PrII	Def	2
136	40136	Family-03	Tank1	AAH	Fem	PrII	Def	2
137	40137	Family-06	Tank1	AAH	Fem	PrII	Def	2
138	40138	Family-14	Tank1	AAH	Fem	PrII	Def	2
139	40139	Family-07	Tank1	AAH	Fem	PrII	Def	2
140	40140	Family-03	Tank1	AAH	Fem	PrII	Def	2
141	40141	Family-03	Tank1	AAH	Fem	PrII	Def	2
142	40142	Family-08	Tank1	AAH	Fem	PrII	Def	2
143	40143	Family-08	Tank1	AAH	Fem	PrII	Def	2
144	40144	Family-14	Tank1	AAH	Fem	PrII	Def	2
145	40145	Family-14	Tank1	AAH	Fem	PrII	Def	2
146	40146	Family-07	Tank1	AAH	Fem	PrII	Def	2
147	40147	Family-03	Tank1	AAH	Fem	PrII	Def	2
148	40148	Family-03	Tank1	AAH	Fem	PrII	Def	2
149	40149	Family-15	Tank1	AAH	Fem	PrII	Def	2
150	40150	Family-02	Tank1	AAH	Fem	PrII	Def	2
151	40151	Family-02	Tank1	AAH	Fem	PrII	Def	2
152	40152	Family-11	Tank1	AAH	Fem	PrII	Def	2
153	40153	Family-10	Tank1	AAH	Fem	PrII	Def	2
154	40154	Family-12	Tank1	AAH	Fem	PrII	Def	2
155	40155	Family-15	Tank1	AAH	Fem	PrII	Def	2
156	40156	Family-11	Tank1	AAH	Fem	PrII	Def	2
157	40157	Family-10	Tank1	AAH	Fem	PrII	Def	2
158	40158	Family-15	Tank1	AAH	Fem	PrII	Def	2
159	40159	Family-09	Tank1	AAH	Fem	PrII	Def	2
160	40160	Family-14	Tank1	AAH	Fem	PrII	Def	2
161	40161	Family-07	Tank1	AAH	Fem	PrII	Def	2
162	40162	Family-14	Tank1	AAH	Fem	PrII	Def	2
163	40163	Family-12	Tank1	AAH	Fem	PrII	Def	2
164	40164	Family-15	Tank1	AAH	Fem	PrII	Def	2
165	40165	Family-11	Tank1	AAH	Fem	PrII	Def	2
166	40166	Family-09	Tank1	AAH	Fem	PrII	Def	2
167	40167	Family-08	Tank1	AAH	Fem	PrII	Def	2
168	40168	Family-03	Tank1	AAH	Fem	PrII	Def	2
169	40169	Family-09	Tank1	AAH	Fem	PrII	Def	2
170	40170	Family-08	Tank1	AAH	Fem	PrII	Def	2
171	40171	Family-09	Tank1	AAH	Fem	PrII	Def	2
172	40172	Family-14	Tank1	AAH	Fem	PrII	Def	2
173	40173	Family-10	Tank1	AAH	Fem	PrII	Def	2
174	40174	Family-11	Tank1	AAH	Fem	PrII	Def	2
175	40175	Family-09	Tank1	AAH	Male	Ad	Def	2
176	40176	Family-10	Tank1	AAH	Male	Ad	Def	2
177	40177	Family-07	Tank1	AAH	Male	Ad	Def	2
178	40178	Family-08	Tank1	AAH	Male	Ad	Def	2
179	40179	Family-05	Tank1	AAH	Male	Ad	Def	2
180	40180	Family-07	Tank1	AAH	Male	Ad	Def	2
181	40181	Family-04	Tank1	AAH	Male	Ad	Def	2
182	40182	Family-07	Tank1	AAH	Male	Ad	Def	2
183	40183	Family-08	Tank1	AAH	Male	Ad	Def	2
184	40184	Family-08	Tank1	AAH	Male	Ad	Def	2
185	40185	Family-10	Tank1	AAH	Male	Ad	Def	2
186	40186	Family-14	Tank1	AAH	Male	Ad	Def	2
187	40187	Family-11	Tank1	AAH	Male	Ad	Def	2
188	40188	Family-03	Tank1	AAH	Male	Ad	Def	2
189	40189	Family-11	Tank1	AAH	Male	Ad	Def	2
190	40190	Family-13	Tank1	AAH	Male	Ad	Def	2
191	40191	Family-08	Tank1	AAH	Male	Ad	Def	2
192	40192	Family-06	Tank1	AAH	Male	Ad	Def	2
193	40193	Family-04	Tank1	AAH	Male	Ad	Def	2
194	40194	Family-10	Tank1	AAH	Male	Ad	Def	2
195	40195	Family-11	Tank1	AAH	Male	Ad	Def	2
196	40196	Family-11	Tank1	AAH	Male	Ad	Def	2
197	40197	Family-08	Tank1	AAH	Male	Ad	Def	2
198	40198	Family-03	Tank1	AAH	Male	Ad	Def	2
199	40199	Family-11	Tank1	AAH	Male	Ad	Def	2
200	40200	Family-07	Tank1	AAH	Male	Ad	Def	2
201	40201	Family-09	Tank1	AAH	Male	Ad	Def	2
202	40202	Family-03	Tank1	AAH	Male	Ad	Def	2
203	40203	Family-10	Tank1	AAH	Male	Ad	Def	2
204	40204	Family-03	Tank1	AAH	Male	Ad	Def	2
205	40205	Family-07	Tank1	AAH	Male	Ad	Def	2
206	40206	Family-07	Tank1	AAH	Male	Ad	Def	2
207	40207	Family-11	Tank1	AAH	Male	Ad	Def	2
208	40208	Family-03	Tank1	AAH	Male	Ad	Def	2
209	40209	Family-10	Tank1	AAH	Male	Ad	Def	2
210	40210	Family-07	Tank1	AAH	Male	Ad	Def	2
211	40211	Family-02	Tank1	AAH	Male	Ad	Def	2
212	40212	Family-06	Tank1	AAH	Male	Ad	Def	2
213	40213	Family-07	Tank1	AAH	Male	Ad	Def	2
214	40214	Family-04	Tank1	AAH	Male	Ad	Def	2
215	40215	Family-08	Tank1	DSH	Fem	PrII	Def	2
216	40216	Family-06	Tank1	DSH	Fem	PrII	Def	2
217	40217	Family-02	Tank1	DSH	Fem	PrII	Def	2
218	40218	Family-12	Tank1	DSH	Fem	PrII	Def	2
219	40219	Family-09	Tank1	DSH	Male	Ad	Def	2
220	40220	Family-10	Tank1	DSH	Male	Ad	Def	2
221	40221	Family-09	Tank1	DSH	Male	Ad	Def	2
222	40222	Family-08	Tank1	DSH	Male	Ad	Def	2
223	40223	Family-10	Tank1	DSH	Male	Ad	Def	2
224	40224	Family-08	Tank1	DSH	Male	Ad	Def	2
225	40225	Family-10	Tank1	DSH	Male	Ad	Def	2
226	40226	Family-10	Tank1	DSH	Male	Ad	Def	2
227	40227	Family-14	Tank1	DSH	Male	Ad	Def	2
228	40228	Family-08	Tank1	DSH	Male	Ad	Def	2
229	40229	Family-08	Tank1	DSH	Male	Ad	Def	2
230	40230	Family-10	Tank1	DSH	Male	Ad	Def	2
231	40231	Family-14	Tank1	DSH	Male	Ad	Def	2
232	40232	Family-14	Tank1	DSH	Male	Ad	Def	2
233	40233	Family-10	Tank1	DSH	Male	Ad	Def	2
234	40234	Family-11	Tank1	DSH	Male	Ad	Def	2
235	40235	Family-11	Tank1	DSH	Male	Ad	Def	2
236	40236	Family-14	Tank1	DSH	Male	Ad	Def	2
237	40237	Family-10	Tank1	DSH	Male	Ad	Def	2
238	40238	Family-03	Tank1	DSH	Male	Ad	Def	2
239	40239	Family-02	Tank1	DSH	Male	Ad	Def	2
240	40240	Family-13	Tank1	DSH	Male	Ad	Def	2
241	40241	Family-02	Tank1	DSH	Male	Ad	Def	2
242	40242	Family-14	Tank1	DSH	Male	Ad	Def	2
243	40243	Family-10	Tank1	DFH	Fem	Ad	Late	1	Fem Adult
244	40244	Family-14	Tank1	DFH	Fem	Ad	Late	1	Fem Adult
245	40245	Family-10	Tank1	DFH	Fem	Ad	Late	1	Fem Adult
246	40246	Family-13	Tank1	DFH	Fem	PrI	Early	3
247	40247	Family-08	Tank1	DFH	Fem	PrI	Early	3
248	40248	Family-09	Tank1	DFH	Male	PrII	Early	3
249	40249	Family-09	Tank1	DFH	Fem	PrI	Early	3
250	40250	Family-12	Tank1	DFH	Fem	PrI	Early	3	Degraded?
251	40251	Family-11	Tank1	DFH	Fem	PrII	Def	2
252	40252	Family-11	Tank1	DFH	Fem	PrII	Def	2
253	40253	Family-06	Tank1	DFH	Fem	PrII	Def	2
254	40254	Family-10	Tank1	DFH	Fem	PrII	Def	2
255	40255	Family-11	Tank1	DFH	Fem	PrII	Def	2
256	40256	Family-11	Tank1	DFH	Fem	PrII	Def	2
257	40257	Family-07	Tank1	DFH	Male	Ad	Def	2
258	40258	Family-03	Tank1	DFH	Male	Ad	Def	2
259	40259	Family-14	Tank1	DFH	Male	Ad	Def	2
260	40260	Family-02	Tank1	DFH	Male	Ad	Def	2
261	40261	Family-10	Tank1	Excl	Male	Ad	Def	2
262	40262	Family-13	Tank1	Excl	Fem	PrII	Def	2
263	40263	Family-12	Tank1	Excl	Fem	PrII	Def	2
264	40264	Family-04	Tank2	AAH	Male	PrII	Early	3
265	40265	Family-15	Tank2	AAH	Male	PrII	Early	3
266	40266	Family-13	Tank2	AAH	Male	PrII	Early	3
267	40267	Family-15	Tank2	AAH	Fem	PrI	Early	3
268	40268	Family-15	Tank2	AAH	Male	PrII	Early	3
269	40269	Family-10	Tank2	AAH	Fem	PrII	Def	2
270	40270	Family-15	Tank2	AAH	Fem	PrII	Def	2
271	40271	Family-04	Tank2	AAH	Fem	PrII	Def	2
272	40272	Family-10	Tank2	AAH	Fem	PrII	Def	2
273	40273	Family-15	Tank2	AAH	Fem	PrII	Def	2
274	40274	Family-15	Tank2	AAH	Fem	PrII	Def	2
275	40275	Family-02	Tank2	AAH	Fem	PrII	Def	2
276	40276	Family-10	Tank2	AAH	Fem	PrII	Def	2
277	40277	Family-01	Tank2	AAH	Fem	PrII	Def	2
278	40278	Family-10	Tank2	AAH	Fem	PrII	Def	2
279	40279	Family-15	Tank2	AAH	Fem	PrII	Def	2
280	40280	Family-15	Tank2	AAH	Fem	PrII	Def	2
281	40281	Family-13	Tank2	AAH	Fem	PrII	Def	2
282	40282	Family-11	Tank2	AAH	Fem	PrII	Def	2
283	40283	Family-03	Tank2	AAH	Fem	PrII	Def	2
284	40284	Family-03	Tank2	AAH	Fem	PrII	Def	2
285	40285	Family-07	Tank2	AAH	Fem	PrII	Def	2
286	40286	Family-02	Tank2	AAH	Fem	PrII	Def	2
287	40287	Family-13	Tank2	AAH	Fem	PrII	Def	2
288	40288	Family-03	Tank2	AAH	Fem	PrII	Def	2
289	40289	Family-03	Tank2	AAH	Fem	PrII	Def	2
290	40290	Family-09	Tank2	AAH	Fem	PrII	Def	2
291	40291	Family-07	Tank2	AAH	Fem	PrII	Def	2
292	40292	Family-14	Tank2	AAH	Fem	PrII	Def	2
293	40293	Family-14	Tank2	AAH	Fem	PrII	Def	2
294	40294	Family-03	Tank2	AAH	Fem	PrII	Def	2
295	40295	Family-07	Tank2	AAH	Fem	PrII	Def	2
296	40296	Family-03	Tank2	AAH	Fem	PrII	Def	2
297	40297	Family-08	Tank2	AAH	Fem	PrII	Def	2
298	40298	Family-10	Tank2	AAH	Fem	PrII	Def	2
299	40299	Family-06	Tank2	AAH	Fem	PrII	Def	2
300	40300	Family-13	Tank2	AAH	Fem	PrII	Def	2
301	40301	Family-03	Tank2	AAH	Fem	PrII	Def	2
302	40302	Family-10	Tank2	AAH	Fem	PrII	Def	2
303	40303	Family-02	Tank2	AAH	Fem	PrII	Def	2
304	40304	Family-14	Tank2	AAH	Fem	PrII	Def	2
305	40305	Family-15	Tank2	AAH	Fem	PrII	Def	2
306	40306	Family-14	Tank2	AAH	Fem	PrII	Def	2
307	40307	Family-03	Tank2	AAH	Fem	PrII	Def	2
308	40308	Family-07	Tank2	AAH	Fem	PrII	Def	2
309	40309	Family-03	Tank2	AAH	Fem	PrII	Def	2
310	40310	Family-06	Tank2	AAH	Fem	PrII	Def	2
311	40311	Family-13	Tank2	AAH	Fem	PrII	Def	2
312	40312	Family-04	Tank2	AAH	Fem	PrII	Def	2
313	40313	Family-10	Tank2	AAH	Fem	PrII	Def	2
314	40314	Family-14	Tank2	AAH	Fem	PrII	Def	2
315	40315	Family-15	Tank2	AAH	Fem	PrII	Def	2
316	40316	Family-13	Tank2	AAH	Fem	PrII	Def	2
317	40317	Family-15	Tank2	AAH	Fem	PrII	Def	2
318	40318	Family-03	Tank2	AAH	Fem	PrII	Def	2
319	40319	Family-10	Tank2	AAH	Fem	PrII	Def	2
320	40320	Family-10	Tank2	AAH	Fem	PrII	Def	2
321	40321	Family-03	Tank2	AAH	Fem	PrII	Def	2
322	40322	Family-06	Tank2	AAH	Male	Ad	Def	2
323	40323	Family-10	Tank2	AAH	Male	Ad	Def	2
324	40324	Family-03	Tank2	AAH	Male	Ad	Def	2
325	40325	Family-13	Tank2	AAH	Male	Ad	Def	2
326	40326	Family-08	Tank2	AAH	Male	Ad	Def	2
327	40327	Family-02	Tank2	AAH	Male	Ad	Def	2
328	40328	Family-04	Tank2	AAH	Male	Ad	Def	2
329	40329	Family-03	Tank2	AAH	Male	Ad	Def	2
330	40330	Family-10	Tank2	AAH	Male	Ad	Def	2
331	40331	Family-14	Tank2	AAH	Male	Ad	Def	2
332	40332	Family-08	Tank2	AAH	Male	Ad	Def	2
333	40333	Family-12	Tank2	AAH	Male	Ad	Def	2
334	40334	Family-07	Tank2	AAH	Male	Ad	Def	2
335	40335	Family-10	Tank2	AAH	Male	Ad	Def	2
336	40336	Family-06	Tank2	AAH	Male	Ad	Def	2
337	40337	Family-15	Tank2	AAH	Male	Ad	Def	2
338	40338	Family-06	Tank2	AAH	Male	Ad	Def	2
339	40339	Family-12	Tank2	AAH	Male	Ad	Def	2
340	40340	Family-04	Tank2	AAH	Male	Ad	Def	2
341	40341	Family-03	Tank2	AAH	Male	Ad	Def	2
342	40342	Family-15	Tank2	AAH	Male	Ad	Def	2
343	40343	Family-15	Tank2	AAH	Male	Ad	Def	2
344	40344	Family-03	Tank2	AAH	Male	Ad	Def	2
345	40345	Family-12	Tank2	AAH	Male	Ad	Def	2
346	40346	Family-02	Tank2	AAH	Fem	PrI	Early	3
347	40347	Family-15	Tank2	AAH	Fem	PrI	Early	3
348	40348	Family-13	Tank2	AAH	Fem	PrI	Early	3
349	40349	Family-13	Tank2	AAH	Fem	PrI	Early	3
350	40350	Family-13	Tank2	AAH	Fem	PrI	Early	3
351	40351	Family-11	Tank2	AAH	Fem	PrI	Early	3
352	40352	Family-15	Tank2	AAH	Fem	PrI	Early	3
353	40353	Family-13	Tank2	AAH	Fem	PrI	Early	3
354	40354	Family-13	Tank2	AAH	Fem	PrI	Early	3
355	40355	Family-15	Tank2	AAH	Male	PrII	Early	3
356	40356	Family-12	Tank2	AAH	Male	PrII	Early	3
357	40357	Family-15	Tank2	AAH	Male	PrII	Early	3
358	40358	Family-09	Tank2	AAH	Male	PrII	Early	3
359	40359	Family-11	Tank2	AAH	Male	PrII	Early	3
360	40360	Family-01	Tank2	AAH	Male	PrII	Early	3
361	40361	Family-13	Tank2	AAH	Male	PrII	Early	3
362	40362	Family-15	Tank2	AAH	Male	PrII	Early	3
363	40363	Family-15	Tank2	AAH	Male	PrII	Early	3
364	40364	Family-13	Tank2	AAH	Male	PrII	Early	3
365	40365	Family-13	Tank2	AAH	Male	PrII	Early	3
366	40366	Family-13	Tank2	AAH	Male	PrII	Early	3
367	40367	Family-13	Tank2	AAH	Male	PrI	2StageEarly	4	MalePrI EXTRA early
368	40368	Family-14	Tank2	AAH	Fem	Ad	Late	1	FemAdult
369	40369	Family-10	Tank2	AAH	Fem	PrII	Def	2
370	40370	Family-15	Tank2	AAH	Fem	PrII	Def	2
371	40371	Family-09	Tank2	AAH	Fem	PrII	Def	2
372	40372	Family-15	Tank2	AAH	Fem	PrII	Def	2
373	40373	Family-03	Tank2	AAH	Fem	PrII	Def	2
374	40374	Family-15	Tank2	AAH	Fem	PrII	Def	2
375	40375	Family-07	Tank2	AAH	Fem	PrII	Def	2
376	40376	Family-14	Tank2	AAH	Male	Ad	Def	2
377	40377	Family-07	Tank2	AAH	Male	Ad	Def	2
378	40378	Family-01	Tank2	AAH	Male	Ad	Def	2
379	40379	Family-14	Tank2	AAH	Male	Ad	Def	2
380	40380	Family-12	Tank2	AAH	Male	Ad	Def	2
381	40381	Family-07	Tank2	AAH	Male	Ad	Def	2
382	40382	Family-10	Tank2	AAH	Male	Ad	Def	2
383	40383	Family-03	Tank2	AAH	Male	Ad	Def	2
384	40384	Family-06	Tank2	AAH	Male	Ad	Def	2
385	40385	Family-09	Tank2	AAH	Male	Ad	Def	2
386	40386	Family-06	Tank2	AAH	Male	Ad	Def	2
387	40387	Family-10	Tank2	AAH	Male	Ad	Def	2
388	40388	Family-08	Tank2	AAH	Male	Ad	Def	2
389	40389	Family-10	Tank2	AAH	Male	Ad	Def	2
390	40390	Family-05	Tank2	AAH	Male	Ad	Def	2
391	40391	Family-03	Tank2	AAH	Male	Ad	Def	2
392	40392	Family-10	Tank2	AAH	Male	Ad	Def	2
393	40393	Family-05	Tank2	AAH	Male	Ad	Def	2
394	40394	Family-10	Tank2	AAH	Male	Ad	Def	2
395	40395	Family-08	Tank2	AAH	Male	Ad	Def	2
396	40396	Family-10	Tank2	AAH	Male	Ad	Def	2
397	40397	Family-08	Tank2	AAH	Male	Ad	Def	2
398	40398	Family-15	Tank2	AAH	Male	Ad	Def	2
399	40399	Family-07	Tank2	AAH	Male	Ad	Def	2
400	40400	Family-11	Tank2	AAH	Male	Ad	Def	2
401	40401	Family-08	Tank2	AAH	Male	Ad	Def	2
402	40402	Family-07	Tank2	AAH	Male	Ad	Def	2
403	40403	Family-09	Tank2	AAH	Male	Ad	Def	2
404	40404	Family-13	Tank2	AAH	Male	Ad	Def	2
405	40405	Family-10	Tank2	AAH	Male	Ad	Def	2
406	40406	Family-10	Tank2	AAH	Male	Ad	Def	2
407	40407	Family-10	Tank2	AAH	Male	Ad	Def	2
408	40408	Family-05	Tank2	AAH	Male	Ad	Def	2
409	40409	Family-15	Tank2	AAH	Male	Ad	Def	2
410	40410	Family-06	Tank2	AAH	Male	Ad	Def	2
411	40411	Family-05	Tank2	AAH	Male	Ad	Def	2
412	40412	Family-11	Tank2	AAH	Male	Ad	Def	2
413	40413	Family-15	Tank2	AAH	Male	Ad	Def	2
414	40414	Family-04	Tank2	AAH	Male	Ad	Def	2
415	40415	Family-10	Tank2	AAH	Male	Ad	Def	2
416	40416	Family-03	Tank2	AAH	Male	Ad	Def	2
417	40417	Family-07	Tank2	AAH	Male	Ad	Def	2
418	40418	Family-08	Tank2	AAH	Male	Ad	Def	2
419	40419	Family-06	Tank2	AAH	Male	Ad	Def	2
420	40420	Family-07	Tank2	AAH	Male	Ad	Def	2
421	40421	Family-05	Tank2	AAH	Fem	PrII	Def	2
422	40422	Family-10	Tank2	AAH	Fem	PrII	Def	2
423	40423	Family-10	Tank2	AAH	Fem	PrII	Def	2
424	40424	Family-07	Tank2	AAH	Fem	PrII	Def	2
425	40425	Family-14	Tank2	AAH	Fem	PrII	Def	2
426	40426	Family-10	Tank2	AAH	Fem	PrII	Def	2
427	40427	Family-02	Tank2	AAH	Fem	PrII	Def	2
428	40428	Family-03	Tank2	AAH	Fem	PrII	Def	2
429	40429	Family-07	Tank2	AAH	Fem	PrII	Def	2
430	40430	Family-14	Tank2	AAH	Fem	PrII	Def	2
431	40431	Family-11	Tank2	AAH	Fem	PrII	Def	2
432	40432	Family-14	Tank2	AAH	Fem	PrII	Def	2
433	40433	Family-03	Tank2	AAH	Fem	PrII	Def	2
434	40434	Family-10	Tank2	AAH	Fem	PrII	Def	2
435	40435	Family-08	Tank2	AAH	Fem	PrII	Def	2
436	40436	Family-15	Tank2	AAH	Fem	PrII	Def	2
437	40437	Family-09	Tank2	AAH	Fem	PrII	Def	2
438	40438	Family-11	Tank2	AAH	Fem	PrII	Def	2
439	40439	Family-03	Tank2	AAH	Fem	PrII	Def	2
440	40440	Family-15	Tank2	AAH	Fem	PrII	Def	2
441	40441	Family-10	Tank2	AAH	Fem	PrII	Def	2
442	40442	Family-09	Tank2	AAH	Fem	PrII	Def	2
443	40443	Family-13	Tank2	AAH	Fem	PrII	Def	2
444	40444	Family-05	Tank2	AAH	Fem	PrII	Def	2
445	40445	Family-10	Tank2	AAH	Fem	PrII	Def	2
446	40446	Family-08	Tank2	AAH	Fem	PrII	Def	2
447	40447	Family-05	Tank2	AAH	Fem	PrII	Def	2
448	40448	Family-07	Tank2	AAH	Fem	PrII	Def	2
449	40449	Family-08	Tank2	AAH	Fem	PrII	Def	2
450	40450	Family-05	Tank2	AAH	Fem	PrII	Def	2
451	40451	Family-03	Tank2	AAH	Fem	PrII	Def	2
452	40452	Family-10	Tank2	AAH	Fem	PrII	Def	2
453	40453	Family-07	Tank2	AAH	Fem	PrII	Def	2
454	40454	Family-03	Tank2	AAH	Fem	PrII	Def	2
455	40455	Family-05	Tank2	AAH	Fem	PrII	Def	2
456	40456	Family-06	Tank2	AAH	Fem	PrII	Def	2
457	40457	Family-08	Tank2	AAH	Fem	PrII	Def	2
458	40458	Family-09	Tank2	AAH	Fem	PrII	Def	2
459	40459	Family-08	Tank2	AAH	Fem	PrII	Def	2
460	40460	Family-03	Tank2	AAH	Fem	PrII	Def	2
461	40461	Family-08	Tank2	AAH	Fem	PrII	Def	2
462	40462	Family-07	Tank2	AAH	Fem	PrII	Def	2
463	40463	Family-07	Tank2	AAH	Fem	PrII	Def	2
464	40464	Family-04	Tank2	AAH	Fem	PrII	Def	2
465	40465	Family-10	Tank2	AAH	Fem	PrII	Def	2
466	40466	Family-10	Tank2	AAH	Fem	PrII	Def	2
467	40467	Family-07	Tank2	AAH	Fem	PrII	Def	2
468	40468	Family-10	Tank2	AAH	Fem	PrII	Def	2
469	40469	Family-08	Tank2	AAH	Fem	PrII	Def	2
470	40470	Family-03	Tank2	AAH	Fem	PrII	Def	2
471	40471	Family-04	Tank2	AAH	Fem	PrII	Def	2
472	40472	Family-13	Tank2	AAH	Fem	PrII	Def	2
473	40473	Family-14	Tank2	AAH	Fem	PrII	Def	2
474	40474	Family-12	Tank2	AAH	Fem	PrII	Def	2
475	40475	Family-11	Tank2	AAH	Fem	PrII	Def	2
476	40476	Family-03	Tank2	AAH	Fem	PrII	Def	2
477	40477	Family-15	Tank2	AAH	Fem	PrII	Def	2
478	40478	Family-15	Tank2	AAH	Fem	PrII	Def	2
479	40479	Family-11	Tank2	AAH	Fem	PrII	Def	2
480	40480	Family-05	Tank2	AAH	Fem	PrII	Def	2
481	40481	Family-07	Tank2	AAH	Fem	PrII	Def	2
482	40482	Family-04	Tank2	AAH	Fem	PrII	Def	2
483	40483	Family-03	Tank2	AAH	Fem	PrII	Def	2
484	40484	Family-11	Tank2	AAH	Fem	PrII	Def	2
485	40485	Family-08	Tank2	AAH	Fem	PrII	Def	2
486	40486	Family-03	Tank2	AAH	Fem	PrII	Def	2
487	40487	Family-07	Tank2	AAH	Fem	PrII	Def	2
488	40488	Family-11	Tank2	AAH	Fem	PrII	Def	2
489	40489	Family-08	Tank2	AAH	Fem	PrII	Def	2
490	40490	Family-08	Tank2	AAH	Fem	PrII	Def	2
491	40491	Family-03	Tank2	AAH	Fem	PrII	Def	2
492	40492	Family-10	Tank2	AAH	Fem	PrII	Def	2
493	40493	Family-11	Tank2	AAH	Fem	PrII	Def	2
494	40494	Family-14	Tank2	AAH	Fem	PrII	Def	2
495	40495	Family-10	Tank2	AAH	Fem	PrII	Def	2
496	40496	Family-10	Tank2	AAH	Fem	PrII	Def	2
497	40497	Family-11	Tank2	AAH	Fem	PrII	Def	2
498	40498	Family-05	Tank2	AAH	Fem	PrII	Def	2
499	40499	Family-10	Tank2	AAH	Fem	PrII	Def	2
500	40500	Family-02	Tank2	AAH	Fem	PrII	Def	2
501	40501	Family-02	Tank2	AAH	Fem	PrII	Def	2
502	40502	Family-14	Tank2	AAH	Fem	PrII	Def	2
503	40503	Family-10	Tank2	AAH	Fem	PrII	Def	2
504	40504	Family-11	Tank2	AAH	Fem	PrII	Def	2
505	40505	Family-14	Tank2	AAH	Fem	PrII	Def	2
506	40506	Family-10	Tank2	AAH	Fem	PrII	Def	2
507	40507	Family-13	Tank2	AAH	Fem	PrII	Def	2
508	40508	Family-03	Tank2	AAH	Fem	PrII	Def	2
509	40509	Family-15	Tank2	AAH	Fem	PrII	Def	2
510	40510	Family-08	Tank2	AAH	Fem	PrII	Def	2
511	40511	Family-05	Tank2	AAH	Fem	PrII	Def	2
512	40512	Family-14	Tank2	AAH	Fem	PrII	Def	2
513	40513	Family-09	Tank2	AAH	Fem	PrII	Def	2
514	40514	Family-04	Tank2	AAH	Fem	PrII	Def	2
515	40515	Family-09	Tank2	AAH	Fem	PrII	Def	2
516	40516	Family-02	Tank2	AAH	Fem	PrII	Def	2
517	40517	Family-11	Tank2	AAH	Fem	PrII	Def	2
518	40518	Family-09	Tank2	AAH	Fem	PrII	Def	2
519	40519	Family-07	Tank2	AAH	Fem	PrII	Def	2
520	40520	Family-01	Tank2	AAH	Fem	PrII	Def	2
521	40521	Family-07	Tank2	AAH	Fem	PrII	Def	2
522	40522	Family-08	Tank2	AAH	Fem	PrII	Def	2
523	40523	Family-10	Tank2	AAH	Fem	PrII	Def	2
524	40524	Family-13	Tank2	AAH	Fem	PrII	Def	2
525	40525	Family-10	Tank2	AAH	Fem	PrII	Def	2
526	40526	Family-08	Tank2	AAH	Fem	PrII	Def	2
527	40527	Family-05	Tank2	AAH	Fem	PrII	Def	2
528	40528	Family-02	Tank2	AAH	Fem	PrII	Def	2
529	40529	Family-12	Tank2	AAH	Fem	PrII	Def	2
530	40530	Family-04	Tank2	DSH	Male	PrII	Early	3
531	40531	Family-08	Tank2	DSH	Male	PrII	Early	3
532	40532	Family-12	Tank2	DSH	Male	PrII	Early	3
533	40533	Family-12	Tank2	DSH	Fem	PrII	Def	2	Damaged?
534	40534	Family-12	Tank2	DSH	Male	PrII	Early	3
535	40535	Family-13	Tank2	DSH	Fem	PrI	Early	3
536	40536	Family-12	Tank2	DSH	Fem	PrI	Early	3
537	40537	Family-04	Tank2	DSH	NA	NA	Early	3	No gender ID
538	40538	Family-12	Tank2	DSH	Fem	PrII	Def	2
539	40539	Family-15	Tank2	DSH	Fem	PrII	Def	2
540	40540	Family-08	Tank2	DSH	Fem	PrII	Def	2
541	40541	Family-12	Tank2	DSH	Fem	PrII	Def	2
542	40542	Family-15	Tank2	DSH	Fem	PrII	Def	2
543	40543	Family-07	Tank2	DSH	Fem	PrII	Def	2
544	40544	Family-13	Tank2	DSH	Fem	PrII	Def	2
545	40545	Family-15	Tank2	DSH	Fem	PrII	Def	2
546	40546	Family-10	Tank2	DSH	Fem	PrII	Def	2
547	40547	Family-14	Tank2	DSH	Fem	PrII	Def	2
548	40548	Family-15	Tank2	DSH	Fem	PrII	Def	2
549	40549	Family-07	Tank2	DSH	Fem	PrII	Def	2
550	40550	Family-10	Tank2	DSH	Fem	PrII	Def	2
551	40551	Family-06	Tank2	DSH	Fem	PrII	Def	2
552	40552	Family-11	Tank2	DSH	Fem	PrII	Def	2
553	40553	Family-11	Tank2	DSH	Fem	PrII	Def	2
554	40554	Family-10	Tank2	DSH	Fem	PrII	Def	2
555	40555	Family-09	Tank2	DSH	Fem	PrII	Def	2
556	40556	Family-06	Tank2	DSH	Fem	PrII	Def	2
557	40557	Family-10	Tank2	DSH	Fem	PrII	Def	2
558	40558	Family-10	Tank2	DSH	Fem	PrII	Def	2
559	40559	Family-12	Tank2	DSH	Fem	PrII	Def	2
560	40560	Family-06	Tank2	DSH	Fem	PrII	Def	2
561	40561	Family-13	Tank2	DSH	Fem	PrII	Def	2
562	40562	Family-12	Tank2	DSH	Fem	PrII	Def	2
563	40563	Family-08	Tank2	DSH	Fem	PrII	Def	2
564	40564	Family-06	Tank2	DSH	Fem	PrII	Def	2
565	40565	Family-10	Tank2	DSH	Fem	PrII	Def	2
566	40566	Family-14	Tank2	DSH	Male	Ad	Def	2
567	40567	Family-05	Tank2	DSH	Male	Ad	Def	2
568	40568	Family-15	Tank2	DSH	Male	Ad	Def	2
569	40569	Family-03	Tank2	DSH	Male	Ad	Def	2
570	40570	Family-04	Tank2	DSH	Male	Ad	Def	2
571	40571	Family-07	Tank2	DSH	Male	Ad	Def	2
572	40572	Family-13	Tank2	DSH	Male	Ad	Def	2
573	40573	Family-10	Tank2	DSH	Male	Ad	Def	2
574	40574	Family-10	Tank2	DSH	Male	Ad	Def	2
575	40575	Family-10	Tank2	DSH	Male	Ad	Def	2
576	40576	Family-06	Tank2	DSH	Male	Ad	Def	2
577	40577	Family-07	Tank2	DSH	Male	Ad	Def	2
578	40578	Family-04	Tank2	DSH	Male	Ad	Def	2
579	40579	Family-02	Tank2	DSH	Male	Ad	Def	2
580	40580	Family-08	Tank2	DSH	Male	Ad	Def	2
581	40581	Family-05	Tank2	DSH	Male	Ad	Def	2
582	40582	Family-15	Tank2	DSH	Male	Ad	Def	2
583	40583	Family-10	Tank2	DSH	Male	Ad	Def	2
584	40584	Family-10	Tank2	DSH	Male	Ad	Def	2
585	40585	Family-06	Tank2	DSH	Male	Ad	Def	2
586	40586	Family-03	Tank2	DSH	Male	Ad	Def	2
587	40587	Family-08	Tank2	DSH	Male	Ad	Def	2
588	40588	Family-07	Tank2	DSH	Male	Ad	Def	2
589	40589	Family-09	Tank2	DSH	Male	Ad	Def	2
590	40590	Family-12	Tank2	DSH	Male	Ad	Def	2
591	40591	Family-07	Tank2	DSH	Male	Ad	Def	2
592	40592	Family-07	Tank2	DSH	Male	Ad	Def	2
593	40593	Family-15	Tank2	DSH	Male	Ad	Def	2
594	40594	Family-10	Tank2	DSH	Male	Ad	Def	2
595	40595	Family-03	Tank2	DSH	Male	Ad	Def	2
596	40596	Family-10	Tank2	DSH	Male	Ad	Def	2
597	40597	Family-10	Tank2	DSH	Male	Ad	Def	2
598	40598	Family-11	Tank2	DSH	Male	Ad	Def	2
599	40599	Family-03	Tank2	DSH	Male	Ad	Def	2
600	40600	Family-15	Tank2	DSH	Male	Ad	Def	2
601	40601	Family-08	Tank2	DSH	Male	Ad	Def	2
602	40602	Family-11	Tank2	DSH	Male	Ad	Def	2
603	40603	Family-08	Tank2	DSH	Male	Ad	Def	2
604	40604	Family-06	Tank2	DSH	Male	Ad	Def	2
605	40605	Family-10	Tank2	DSH	Male	Ad	Def	2
606	40606	Family-07	Tank2	DSH	Male	Ad	Def	2
607	40607	Family-10	Tank2	DSH	Male	Ad	Def	2
608	40608	Family-11	Tank2	DSH	Male	Ad	Def	2
609	40609	Family-13	Tank2	DSH	Male	Ad	Def	2
610	40610	Family-14	Tank2	DSH	Male	Ad	Def	2
611	40611	Family-11	Tank2	DSH	Male	Ad	Def	2
612	40612	Family-08	Tank2	DSH	Male	Ad	Def	2
613	40613	Family-10	Tank2	DSH	Male	Ad	Def	2
614	40614	Family-03	Tank2	DSH	Male	Ad	Def	2
615	40615	Family-09	Tank2	DSH	Male	Ad	Def	2
616	40616	Family-09	Tank2	DSH	Male	Ad	Def	2
617	40617	Family-14	Tank2	DSH	Male	Ad	Def	2
618	40618	Family-08	Tank2	DSH	Male	Ad	Def	2
619	40619	Family-07	Tank2	DSH	Male	Ad	Def	2
620	40620	Family-04	Tank2	DSH	Male	Ad	Def	2
621	40621	Family-14	Tank2	DSH	Male	Ad	Def	2
622	40622	Family-11	Tank2	DSH	Male	Ad	Def	2
623	40623	Family-10	Tank2	DSH	Male	Ad	Def	2
624	40624	Family-05	Tank2	DSH	Male	Ad	Def	2
625	40625	Family-13	Tank2	DSH	Male	Ad	Def	2
626	40626	Family-11	Tank2	DSH	Male	Ad	Def	2
627	40627	Family-08	Tank2	DSH	Male	Ad	Def	2
628	40628	Family-06	Tank2	DSH	Male	Ad	Def	2
629	40629	Family-07	Tank2	DSH	Male	Ad	Def	2
630	40630	Family-14	Tank2	DSH	Male	Ad	Def	2
631	40631	Family-12	Tank2	DSH	Male	Ad	Def	2
632	40632	Family-07	Tank2	DSH	Male	Ad	Def	2
633	40633	Family-04	Tank2	DSH	Male	Ad	Def	2
634	40634	Family-10	Tank2	DSH	Male	Ad	Def	2
635	40635	Family-05	Tank2	DSH	Male	Ad	Def	2
636	40636	Family-08	Tank2	DSH	Male	Ad	Def	2
637	40637	Family-03	Tank2	DSH	Male	Ad	Def	2
638	40638	Family-02	Tank2	DSH	Male	Ad	Def	2
639	40639	Family-08	Tank2	DSH	Male	Ad	Def	2
640	40640	Family-08	Tank2	DSH	Male	Ad	Def	2
641	40641	Family-08	Tank2	DSH	Male	Ad	Def	2
642	40642	Family-08	Tank2	DSH	Male	Ad	Def	2
643	40643	Family-07	Tank2	DSH	Male	Ad	Def	2
644	40644	Family-09	Tank2	DSH	Male	Ad	Def	2
645	40645	Family-11	Tank2	DSH	Male	Ad	Def	2
646	40646	Family-08	Tank2	DSH	Male	Ad	Def	2
647	40647	Family-06	Tank2	DSH	Male	Ad	Def	2
648	40648	Family-10	Tank2	DSH	Male	Ad	Def	2
649	40649	Family-14	Tank2	DSH	Male	Ad	Def	2
650	40650	Family-05	Tank2	DSH	Male	Ad	Def	2
651	40651	Family-09	Tank2	DSH	Male	Ad	Def	2
652	40652	Family-13	Tank2	DSH	Male	Ad	Def	2
653	40653	Family-08	Tank2	DSH	Male	Ad	Def	2
654	40654	Family-03	Tank2	DFH	Male	Ad	Def	2
655	40655	Family-12	Tank2	DFH	Male	Ad	Def	2
656	40656	Family-05	Tank2	DFH	Male	Ad	Def	2
657	40657	Family-05	Tank2	DFH	Male	Ad	Def	2
658	40658	Family-15	Tank2	DFH	Male	Ad	Def	2
659	40659	Family-11	Tank2	DFH	Male	Ad	Def	2
660	40660	Family-03	Tank2	DFH	Male	Ad	Def	2
661	40661	Family-07	Tank2	DFH	Male	Ad	Def	2
662	40662	Family-11	Tank2	DFH	Male	Ad	Def	2
663	40663	NA	Tank2	DFH	Male	Ad	Def	2
664	40664	Family-05	Tank2	DFH	Male	Ad	Def	2
665	40665	Family-14	Tank2	DFH	Fem	PrII	Def	2
666	40666	Family-12	Tank2	DFH	Fem	PrII	Def	2
667	40667	Family-02	Tank2	DFH	Fem	PrII	Def	2
668	40668	Family-11	Tank2	DFH	Fem	PrII	Def	2
669	40669	Family-05	Tank2	DFH	Fem	PrII	Def	2
670	40670	Family-07	Tank2	DFH	Fem	PrII	Def	2
671	40671	Family-11	Tank2	DFH	Fem	PrII	Def	2
672	40672	Family-14	Tank2	DFH	Fem	PrII	Def	2
673	40673	Family-11	Tank2	DFH	Fem	PrII	Def	2
674	40674	Family-15	Tank2	DFH	Male	PrII	Early	3
675	40675	Family-12	Tank2	DFH	Male	PrII	Early	3
676	40676	Family-09	Tank2	DFH	Male	PrII	Early	3
677	40677	Family-02	Tank2	DFH	Male	PrII	Early	3
678	40678	Family-09	Tank2	DFH	Male	PrII	Early	3
679	40679	Family-12	Tank2	DFH	Male	PrII	Early	3
680	40680	Family-03	Tank2	DFH	Male	PrII	Early	3
681	40681	Family-09	Tank2	DFH	Fem	PrI	Early	3
682	40682	Family-13	Tank2	DFH	Fem	PrI	Early	3
683	40683	Family-13	Tank2	DFH	Fem	PrI	Early	3
684	40684	Family-07	Tank2	Excl	Male	Ad	Def	2
685	40685	Family-02	Tank2	Excl	Male	Ad	Def	2
686	40686	Family-13	Tank2	Excl	Male	Ad	Def	2
687	40687	Family-07	Tank2	Excl	Male	Ad	Def	2
688	40688	Family-05	Tank2	Excl	Male	Ad	Def	2
689	40689	Family-05	Tank2	Excl	Fem	PrII	Def	2
690	40690	Family-15	Tank2	Excl	Fem	PrII	Def	2
691	40691	Family-12	Tank3	Excl	Fem	PrII	Def	2
692	40692	Family-05	Tank3	Excl	Male	Ad	Def	2
693	40693	Family-08	Tank3	Excl	Male	Ad	Def	2
694	40694	Family-10	Tank3	Excl	Male	PrII	Early	3
695	40695	Family-13	Tank3	Excl	Male	PrII	Early	3
696	40696	Family-09	Tank3	DSH	Male	Ad	Def	2
697	40697	Family-08	Tank3	DSH	Male	Ad	Def	2
698	40698	Family-07	Tank3	DSH	Male	Ad	Def	2
699	40699	Family-10	Tank3	DSH	Male	Ad	Def	2
700	40700	Family-04	Tank3	DSH	Male	Ad	Def	2
701	40701	Family-10	Tank3	DSH	Male	Ad	Def	2
702	40702	Family-08	Tank3	DSH	Male	Ad	Def	2
703	40703	Family-11	Tank3	DSH	Male	Ad	Def	2
704	40704	Family-05	Tank3	DSH	Male	Ad	Def	2
705	40705	Family-07	Tank3	DSH	Male	Ad	Def	2
706	40706	Family-07	Tank3	DSH	Male	Ad	Def	2
707	40707	Family-08	Tank3	DSH	Male	Ad	Def	2
708	40708	Family-11	Tank3	DSH	Male	Ad	Def	2
709	40709	Family-10	Tank3	DSH	Male	Ad	Def	2
710	40710	Family-03	Tank3	DSH	Male	Ad	Def	2
711	40711	Family-03	Tank3	DSH	Male	Ad	Def	2
712	40712	Family-10	Tank3	DSH	Male	Ad	Def	2
713	40713	Family-07	Tank3	DSH	Male	Ad	Def	2
714	40714	Family-02	Tank3	DSH	Male	Ad	Def	2
715	40715	Family-08	Tank3	DSH	Male	Ad	Def	2
716	40716	Family-15	Tank3	DSH	Male	Ad	Def	2
717	40717	Family-10	Tank3	DSH	Male	Ad	Def	2
718	40718	Family-07	Tank3	DSH	Male	Ad	Def	2
719	40719	Family-03	Tank3	DSH	Male	Ad	Def	2
720	40720	Family-11	Tank3	DSH	Male	Ad	Def	2
721	40721	Family-07	Tank3	DSH	Male	Ad	Def	2
722	40722	Family-11	Tank3	DSH	Male	Ad	Def	2
723	40723	Family-10	Tank3	DSH	Male	Ad	Def	2
724	40724	Family-10	Tank3	DSH	Male	Ad	Def	2
725	40725	Family-09	Tank3	DSH	Male	Ad	Def	2
726	40726	Family-10	Tank3	DSH	Male	Ad	Def	2
727	40727	Family-14	Tank3	DSH	Male	Ad	Def	2
728	40728	Family-07	Tank3	DSH	Male	Ad	Def	2
729	40729	Family-11	Tank3	DSH	Male	Ad	Def	2
730	40730	Family-13	Tank3	DSH	Male	Ad	Def	2
731	40731	Family-11	Tank3	DSH	Male	Ad	Def	2
732	40732	Family-07	Tank3	DSH	Male	Ad	Def	2
733	40733	Family-10	Tank3	DSH	Male	Ad	Def	2
734	40734	Family-06	Tank3	DSH	Male	Ad	Def	2
735	40735	Family-08	Tank3	DSH	Male	Ad	Def	2
736	40736	Family-09	Tank3	DSH	Male	Ad	Def	2
737	40737	Family-05	Tank3	DSH	Male	Ad	Def	2
738	40738	Family-08	Tank3	DSH	Male	Ad	Def	2
739	40739	Family-14	Tank3	DSH	Male	Ad	Def	2
740	40740	Family-14	Tank3	DSH	Male	Ad	Def	2
741	40741	Family-15	Tank3	DSH	Male	Ad	Def	2
742	40742	Family-04	Tank3	DSH	Male	Ad	Def	2
743	40743	Family-09	Tank3	DSH	Male	Ad	Def	2
744	40744	Family-06	Tank3	DSH	Male	Ad	Def	2
745	40745	Family-09	Tank3	DSH	Male	Ad	Def	2
746	40746	Family-01	Tank3	DSH	Male	Ad	Def	2
747	40747	Family-06	Tank3	DSH	Male	Ad	Def	2
748	40748	Family-10	Tank3	DSH	Male	Ad	Def	2
749	40749	Family-07	Tank3	DSH	Male	Ad	Def	2
750	40750	Family-08	Tank3	DSH	Male	Ad	Def	2
751	40751	Family-06	Tank3	DSH	Male	Ad	Def	2
752	40752	Family-07	Tank3	DSH	Male	Ad	Def	2
753	40753	Family-06	Tank3	DSH	Male	Ad	Def	2
754	40754	Family-11	Tank3	DSH	Male	Ad	Def	2
755	40755	Family-08	Tank3	DSH	Male	Ad	Def	2
756	40756	Family-10	Tank3	DSH	Male	Ad	Def	2
757	40757	Family-14	Tank3	DSH	Male	Ad	Def	2
758	40758	Family-10	Tank3	DSH	Male	Ad	Def	2
759	40759	Family-08	Tank3	DSH	Male	Ad	Def	2
760	40760	Family-13	Tank3	DSH	Male	Ad	Def	2
761	40761	Family-04	Tank3	DSH	Male	Ad	Def	2
762	40762	Family-15	Tank3	DSH	Male	PrII	Early	3
763	40763	Family-02	Tank3	DSH	Male	PrII	Early	3
764	40764	Family-13	Tank3	DSH	Male	PrII	Early	3
765	40765	Family-06	Tank3	DSH	Fem	PrII	Def	2
766	40766	Family-07	Tank3	DSH	Fem	PrII	Def	2
767	40767	Family-06	Tank3	DSH	Fem	PrII	Def	2
768	40768	Family-08	Tank3	DSH	Fem	PrII	Def	2
769	40769	Family-14	Tank3	DSH	Fem	PrII	Def	2
770	40770	Family-08	Tank3	DSH	Fem	PrII	Def	2
771	40771	Family-09	Tank3	DSH	Fem	PrII	Def	2
772	40772	Family-02	Tank3	DSH	Fem	PrII	Def	2
773	40773	Family-02	Tank3	DSH	Fem	PrII	Def	2
774	40774	Family-12	Tank3	DSH	Fem	PrII	Def	2
775	40775	Family-10	Tank3	DSH	Fem	PrII	Def	2
776	40776	Family-09	Tank3	DSH	Fem	PrII	Def	2
777	40777	Family-08	Tank3	DSH	Fem	PrII	Def	2
778	40778	Family-14	Tank3	DSH	Fem	PrII	Def	2
779	40779	Family-08	Tank3	DSH	Fem	PrII	Def	2
780	40780	Family-05	Tank3	DSH	Fem	PrII	Def	2
781	40781	Family-06	Tank3	DSH	Fem	PrII	Def	2
782	40782	Family-15	Tank3	DSH	Fem	PrII	Def	2
783	40783	Family-12	Tank3	DSH	Fem	PrII	Def	2
784	40784	Family-06	Tank3	DSH	Fem	PrII	Def	2
785	40785	Family-12	Tank3	DSH	Fem	PrII	Def	2
786	40786	Family-10	Tank3	DSH	Fem	PrII	Def	2
787	40787	Family-11	Tank3	DFH	Fem	PrII	Def	2
788	40788	Family-13	Tank3	DFH	Fem	PrI	Early	3
789	40789	Family-01	Tank3	DFH	Fem	PrI	Early	3
790	40790	Family-04	Tank3	DFH	Fem	PrI	Early	3
791	40791	Family-15	Tank3	DFH	Fem	PrI	Early	3
792	40792	Family-13	Tank3	DFH	Male	PrI	2StageEarly	4	MalePrI EXTRA early
793	40793	Family-09	Tank3	DFH	Male	PrII	Early	3
794	40794	Family-15	Tank3	DFH	Male	PrII	Early	3
795	40795	Family-09	Tank3	DFH	Male	PrII	Early	3
796	40796	Family-15	Tank3	DFH	Male	PrII	Early	3
797	40797	Family-04	Tank3	DFH	Male	PrII	Early	3
798	40798	Family-09	Tank3	DFH	Male	PrII	Early	3
799	40799	Family-03	Tank3	DFH	Male	PrII	Early	3
800	40800	Family-11	Tank3	DFH	Male	Ad	Def	2
801	40801	Family-13	Tank3	DFH	Male	Ad	Def	2
802	40802	Family-11	Tank3	DFH	Male	Ad	Def	2
803	40803	Family-11	Tank3	DFH	Male	Ad	Def	2
804	40804	Family-09	Tank3	DFH	Male	Ad	Def	2
805	40805	Family-10	Tank3	DFH	Male	Ad	Def	2
806	40806	Family-11	Tank3	DFH	Male	Ad	Def	2
807	40807	Family-06	Tank3	DFH	Male	Ad	Def	2
808	40808	Family-11	Tank3	DFH	Male	Ad	Def	2
809	40809	Family-01	Tank3	DFH	Male	Ad	Def	2
810	40810	Family-10	Tank3	DFH	Male	Ad	Def	2
811	40811	Family-08	Tank3	DFH	Male	Ad	Def	2
812	40812	Family-08	Tank3	DFH	Male	Ad	Def	2
813	40813	Family-08	Tank3	DFH	Male	Ad	Def	2
814	40814	Family-03	Tank3	DFH	Male	Ad	Def	2
815	40815	Family-09	Tank3	DFH	Male	Ad	Def	2
816	40816	Family-09	Tank3	DFH	Male	Ad	Def	2
817	40817	Family-08	Tank3	DFH	Male	Ad	Def	2
818	40818	Family-11	Tank3	DFH	Male	Ad	Def	2
819	40819	Family-03	Tank3	DFH	Male	Ad	Def	2
820	40820	Family-03	Tank3	DFH	Male	Ad	Def	2
821	40821	Family-06	Tank3	DFH	Male	Ad	Def	2
822	40822	Family-08	Tank3	DFH	Male	Ad	Def	2
823	40823	Family-06	Tank3	DFH	Male	Ad	Def	2
824	40824	Family-12	Tank3	DFH	Male	Ad	Def	2
825	40825	Family-03	Tank3	DFH	Male	Ad	Def	2
826	40826	Family-08	Tank3	DFH	Male	Ad	Def	2
827	40827	Family-09	Tank3	DFH	Male	Ad	Def	2
828	40828	Family-08	Tank3	DFH	Male	Ad	Def	2
829	40829	Family-05	Tank3	DFH	Male	Ad	Def	2
830	40830	Family-14	Tank3	DFH	Male	Ad	Def	2
831	40831	Family-08	Tank3	DFH	Male	Ad	Def	2
832	40832	Family-07	Tank3	DFH	Male	Ad	Def	2
833	40833	Family-08	Tank3	DFH	Male	Ad	Def	2
834	40834	Family-07	Tank3	DFH	Male	Ad	Def	2
835	40835	Family-14	Tank3	DFH	Fem	PrII	Def	2
836	40836	Family-05	Tank3	DFH	Fem	PrII	Def	2
837	40837	Family-10	Tank3	DFH	Fem	PrII	Def	2
838	40838	Family-06	Tank3	DFH	Fem	PrII	Def	2
839	40839	Family-10	Tank3	DFH	Fem	PrII	Def	2
840	40840	Family-11	Tank3	DFH	Fem	PrII	Def	2
841	40841	Family-11	Tank3	DFH	Fem	PrII	Def	2
842	40842	Family-09	Tank3	DFH	Fem	PrII	Def	2
843	40843	Family-05	Tank3	DFH	Fem	PrII	Def	2
844	40844	Family-03	Tank3	DFH	Fem	PrII	Def	2
845	40845	Family-15	Tank3	DFH	Fem	PrII	Def	2
846	40846	Family-06	Tank3	DFH	Fem	PrII	Def	2
847	40847	Family-09	Tank3	DFH	Fem	PrII	Def	2
848	40848	Family-15	Tank3	DFH	Fem	PrII	Def	2
849	40849	Family-13	Tank3	DFH	Fem	PrII	Def	2
850	40850	Family-12	Tank3	DFH	Fem	PrII	Def	2
851	40851	Family-06	Tank3	DFH	Fem	PrII	Def	2
852	40852	Family-08	Tank3	DFH	Fem	PrII	Def	2
853	40853	Family-10	Tank3	DFH	Fem	PrII	Def	2
854	40854	Family-03	Tank3	DFH	Fem	PrII	Def	2
855	40855	Family-06	Tank3	DFH	Fem	PrII	Def	2
856	40856	Family-14	Tank3	DFH	Fem	PrII	Def	2
857	40857	Family-12	Tank3	DFH	Fem	PrII	Def	2
858	40858	NA	Tank3	DFH	Fem	PrII	Def	2
859	40859	Family-14	Tank3	DFH	Fem	PrII	Def	2
860	40860	Family-06	Tank3	DFH	Fem	PrII	Def	2
861	40861	Family-04	Tank3	DFH	Fem	PrII	Def	2
862	40862	Family-11	Tank3	DFH	Fem	PrII	Def	2
863	40863	Family-07	Tank3	DFH	Fem	PrII	Def	2
864	40864	Family-08	Tank3	DFH	Fem	PrII	Def	2
865	40865	Family-07	Tank3	DFH	Fem	PrII	Def	2
866	40866	Family-13	Tank3	DFH	Fem	PrII	Def	2
867	40867	Family-05	Tank3	DFH	Fem	PrII	Def	2
868	40868	Family-11	Tank3	DFH	Fem	PrII	Def	2
869	40869	Family-14	Tank3	DFH	Fem	PrII	Def	2
870	40870	Family-10	Tank3	DFH	Fem	PrII	Def	2
871	40871	Family-08	Tank3	DFH	Male	Ad	Def	2
872	40872	Family-07	Tank3	DFH	Male	Ad	Def	2
873	40873	Family-03	Tank3	DFH	Male	Ad	Def	2
874	40874	Family-11	Tank3	DFH	Male	Ad	Def	2
875	40875	Family-04	Tank3	DFH	Male	Ad	Def	2
876	40876	Family-11	Tank3	DFH	Male	Ad	Def	2
877	40877	Family-07	Tank3	DFH	Male	Ad	Def	2
878	40878	Family-08	Tank3	DFH	Male	Ad	Def	2
879	40879	Family-02	Tank3	DFH	Male	Ad	Def	2
880	40880	Family-14	Tank3	DFH	Male	Ad	Def	2
881	40881	Family-09	Tank3	DFH	Male	Ad	Def	2
882	40882	Family-03	Tank3	DFH	Male	Ad	Def	2
883	40883	Family-11	Tank3	DFH	Male	Ad	Def	2
884	40884	Family-10	Tank3	DFH	Male	Ad	Def	2
885	40885	Family-03	Tank3	DFH	Male	Ad	Def	2
886	40886	Family-12	Tank3	DFH	Male	Ad	Def	2
887	40887	Family-05	Tank3	DFH	Male	Ad	Def	2
888	40888	Family-11	Tank3	DFH	Male	Ad	Def	2
889	40889	Family-10	Tank3	DFH	Male	Ad	Def	2
890	40890	Family-06	Tank3	DFH	Male	Ad	Def	2
891	40891	Family-12	Tank3	DFH	Male	Ad	Def	2
892	40892	Family-03	Tank3	DFH	Male	Ad	Def	2
893	40893	Family-11	Tank3	DFH	Male	Ad	Def	2
894	40894	Family-09	Tank3	DFH	Male	Ad	Def	2
895	40895	Family-05	Tank3	DFH	Male	Ad	Def	2
896	40896	Family-08	Tank3	DFH	Male	Ad	Def	2
897	40897	Family-10	Tank3	DFH	Male	Ad	Def	2
898	40898	Family-11	Tank3	DFH	Male	Ad	Def	2
899	40899	Family-08	Tank3	DFH	Male	Ad	Def	2
900	40900	Family-06	Tank3	DFH	Male	Ad	Def	2
901	40901	Family-04	Tank3	DFH	Male	Ad	Def	2
902	40902	Family-15	Tank3	DFH	Male	PrII	Early	3
903	40903	Family-02	Tank3	DFH	Male	PrII	Early	3
904	40904	Family-15	Tank3	DFH	Male	PrII	Early	3
905	40905	Family-15	Tank3	DFH	Male	PrII	Early	3
906	40906	Family-03	Tank3	DFH	Male	PrII	Early	3
907	40907	Family-12	Tank3	DFH	Male	PrII	Early	3
908	40908	Family-04	Tank3	DFH	Male	PrII	Early	3
909	40909	Family-04	Tank3	DFH	Male	PrII	Early	3
910	40910	Family-13	Tank3	DFH	Fem	PrI	Early	3
911	40911	Family-02	Tank3	DFH	Fem	PrI	Early	3
912	40912	NA	Tank3	DFH	Fem	PrI	Early	3
913	40913	Family-15	Tank3	DFH	Fem	PrI	Early	3
914	40914	Family-07	Tank3	DFH	Fem	PrI	Early	3
915	40915	Family-06	Tank3	DFH	Fem	PrI	Early	3
916	40916	Family-03	Tank3	AAH	Fem	PrII	Def	2	Precopulae
917	40917	Family-03	Tank3	AAH	Male	Ad	Def	2	Precopulae
918	40918	Family-13	Tank3	AAH	Fem	PrI	Early	3
919	40919	Family-14	Tank3	AAH	Male	Ad	Def	2
920	40920	Family-08	Tank3	AAH	Male	Ad	Def	2
921	40921	Family-08	Tank3	AAH	Male	Ad	Def	2
922	40922	Family-12	Tank3	AAH	Male	Ad	Def	2
923	40923	Family-15	Tank3	AAH	Male	Ad	Def	2
924	40924	Family-10	Tank3	AAH	Male	Ad	Def	2
925	40925	Family-07	Tank3	AAH	Male	Ad	Def	2
926	40926	Family-14	Tank3	AAH	Male	Ad	Def	2
927	40927	Family-07	Tank3	AAH	Male	Ad	Def	2
928	40928	Family-13	Tank3	AAH	Male	Ad	Def	2
929	40929	Family-03	Tank3	AAH	Male	Ad	Def	2
930	40930	Family-13	Tank3	AAH	Male	Ad	Def	2
931	40931	Family-10	Tank3	AAH	Male	Ad	Def	2
932	40932	Family-07	Tank3	AAH	Male	Ad	Def	2
933	40933	Family-10	Tank3	AAH	Male	Ad	Def	2
934	40934	Family-11	Tank3	AAH	Male	Ad	Def	2
935	40935	Family-12	Tank3	AAH	Male	Ad	Def	2
936	40936	Family-07	Tank3	AAH	Male	Ad	Def	2
937	40937	Family-07	Tank3	AAH	Male	Ad	Def	2
938	40938	Family-04	Tank3	AAH	Male	Ad	Def	2
939	40939	Family-14	Tank3	AAH	Male	Ad	Def	2
940	40940	Family-03	Tank3	AAH	Male	Ad	Def	2
941	40941	Family-07	Tank3	AAH	Male	Ad	Def	2
942	40942	Family-10	Tank3	AAH	Male	Ad	Def	2
943	40943	Family-04	Tank3	AAH	Male	Ad	Def	2
944	40944	Family-03	Tank3	AAH	Male	Ad	Def	2
945	40945	Family-07	Tank3	AAH	Male	Ad	Def	2
946	40946	Family-09	Tank3	AAH	Male	Ad	Def	2
947	40947	Family-13	Tank3	AAH	Fem	PrII	Def	2
948	40948	Family-10	Tank3	AAH	Fem	PrII	Def	2
949	40949	Family-02	Tank3	AAH	Fem	PrII	Def	2
950	40950	Family-11	Tank3	AAH	Fem	PrII	Def	2
951	40951	Family-12	Tank3	AAH	Fem	PrII	Def	2
952	40952	Family-04	Tank3	AAH	Fem	PrII	Def	2
953	40953	Family-15	Tank3	AAH	Fem	PrII	Def	2
954	40954	Family-12	Tank3	AAH	Fem	PrII	Def	2
955	40955	Family-10	Tank3	AAH	Fem	PrII	Def	2
956	40956	Family-15	Tank3	AAH	Fem	PrII	Def	2
957	40957	Family-07	Tank3	AAH	Fem	PrII	Def	2
958	40958	Family-12	Tank3	AAH	Fem	PrII	Def	2
959	40959	Family-08	Tank3	AAH	Fem	PrII	Def	2
960	40960	Family-07	Tank3	AAH	Fem	PrII	Def	2
961	40961	Family-09	Tank3	AAH	Fem	PrII	Def	2
962	40962	Family-13	Tank3	AAH	Fem	PrII	Def	2
963	40963	Family-12	Tank3	AAH	Fem	PrII	Def	2
964	40964	Family-10	Tank3	AAH	Fem	PrII	Def	2
965	40965	Family-10	Tank3	AAH	Fem	PrII	Def	2
966	40966	Family-11	Tank3	AAH	Fem	PrII	Def	2
967	40967	Family-07	Tank3	AAH	Fem	PrII	Def	2
968	40968	Family-15	Tank3	AAH	Fem	PrII	Def	2
969	40969	Family-07	Tank3	AAH	Fem	PrII	Def	2
970	40970	Family-10	Tank3	AAH	Fem	PrII	Def	2
971	40971	Family-04	Tank3	AAH	Fem	PrII	Def	2
972	40972	Family-03	Tank3	AAH	Fem	PrII	Def	2
973	40973	Family-09	Tank3	AAH	Fem	PrII	Def	2
974	40974	Family-10	Tank3	AAH	Fem	PrII	Def	2
975	40975	Family-10	Tank3	AAH	Fem	PrII	Def	2
976	40976	Family-15	Tank3	AAH	Fem	PrII	Def	2
977	40977	Family-02	Tank3	AAH	Fem	PrII	Def	2
978	40978	Family-07	Tank3	AAH	Fem	PrII	Def	2
979	40979	Family-08	Tank3	AAH	Fem	PrII	Def	2
980	40980	Family-09	Tank3	AAH	Fem	PrII	Def	2
981	40981	Family-12	Tank3	AAH	Fem	PrII	Def	2
982	40982	Family-04	Tank3	AAH	Fem	PrII	Def	2
983	40983	Family-14	Tank3	AAH	Fem	PrII	Def	2
984	40984	Family-11	Tank3	AAH	Fem	PrII	Def	2
985	40985	Family-03	Tank3	AAH	Fem	PrII	Def	2
986	40986	Family-12	Tank3	AAH	Fem	PrII	Def	2
987	40987	Family-03	Tank3	AAH	Fem	PrII	Def	2
988	40988	Family-08	Tank3	AAH	Fem	PrII	Def	2
989	40989	Family-12	Tank3	AAH	Fem	PrII	Def	2
990	40990	Family-07	Tank3	AAH	Fem	PrII	Def	2
991	40991	Family-13	Tank3	AAH	Fem	PrII	Def	2
992	40992	Family-07	Tank3	AAH	Fem	PrII	Def	2
993	40993	Family-05	Tank3	AAH	Fem	PrII	Def	2
994	40994	Family-09	Tank3	AAH	Fem	PrII	Def	2
995	40995	Family-02	Tank3	AAH	Fem	PrII	Def	2
996	40996	Family-09	Tank3	AAH	Fem	PrII	Def	2
997	40997	Family-13	Tank3	AAH	Fem	PrII	Def	2
998	40998	Family-10	Tank3	AAH	Fem	PrII	Def	2
999	40999	Family-15	Tank3	AAH	Fem	PrII	Def	2
1000	41000	Family-07	Tank3	AAH	Fem	PrII	Def	2
1001	41001	Family-09	Tank3	AAH	Fem	PrII	Def	2
1002	41002	Family-13	Tank3	AAH	Fem	PrI	Early	3
1003	41003	Family-02	Tank3	AAH	Fem	PrI	Early	3
1004	41004	Family-13	Tank3	AAH	Fem	PrI	Early	3
1005	41005	Family-13	Tank3	AAH	Fem	PrI	Early	3
1006	41006	Family-13	Tank3	AAH	Fem	PrI	Early	3
1007	41007	Family-13	Tank3	AAH	Male	PrI	2StageEarly	4	MalePrI EXTRA early
1008	41008	Family-15	Tank3	AAH	Male	PrII	Early	3
1009	41009	Family-15	Tank3	AAH	Male	PrII	Early	3
1010	41010	Family-13	Tank3	AAH	Male	PrII	Early	3
1011	41011	Family-05	Tank3	AAH	Male	PrII	Early	3
1012	41012	Family-13	Tank3	AAH	Male	PrII	Early	3
1013	41013	Family-15	Tank3	AAH	Male	PrII	Early	3
1014	41014	Family-03	Tank3	AAH	Male	PrII	Early	3
1015	41015	Family-13	Tank3	AAH	Male	PrII	Early	3
1016	41016	Family-14	Tank3	AAH	Fem	PrII	Def	2
1017	41017	Family-03	Tank3	AAH	Fem	PrII	Def	2
1018	41018	Family-03	Tank3	AAH	Fem	PrII	Def	2
1019	41019	Family-02	Tank3	AAH	Fem	PrII	Def	2
1020	41020	Family-05	Tank3	AAH	Fem	PrII	Def	2
1021	41021	Family-05	Tank3	AAH	Fem	PrII	Def	2
1022	41022	Family-08	Tank3	AAH	Fem	PrII	Def	2
1023	41023	Family-10	Tank3	AAH	Fem	PrII	Def	2
1024	41024	Family-09	Tank3	AAH	Fem	PrII	Def	2
1025	41025	Family-09	Tank3	AAH	Fem	PrII	Def	2
1026	41026	Family-08	Tank3	AAH	Fem	PrII	Def	2
1027	41027	Family-13	Tank3	AAH	Fem	PrII	Def	2
1028	41028	Family-10	Tank3	AAH	Fem	PrII	Def	2
1029	41029	Family-03	Tank3	AAH	Fem	PrII	Def	2
1030	41030	Family-08	Tank3	AAH	Fem	PrII	Def	2
1031	41031	Family-07	Tank3	AAH	Fem	PrII	Def	2
1032	41032	Family-02	Tank3	AAH	Fem	PrII	Def	2
1033	41033	Family-11	Tank3	AAH	Fem	PrII	Def	2
1034	41034	Family-11	Tank3	AAH	Fem	PrII	Def	2
1035	41035	Family-06	Tank3	AAH	Fem	PrII	Def	2
1036	41036	Family-15	Tank3	AAH	Fem	PrII	Def	2
1037	41037	Family-02	Tank3	AAH	Fem	PrII	Def	2
1038	41038	Family-11	Tank3	AAH	Fem	PrII	Def	2
1039	41039	Family-12	Tank3	AAH	Fem	PrII	Def	2
1040	41040	Family-09	Tank3	AAH	Fem	PrII	Def	2
1041	41041	Family-09	Tank3	AAH	Fem	PrII	Def	2
1042	41042	Family-03	Tank3	AAH	Fem	PrII	Def	2
1043	41043	Family-10	Tank3	AAH	Fem	PrII	Def	2
1044	41044	Family-10	Tank3	AAH	Fem	PrII	Def	2
1045	41045	Family-05	Tank3	AAH	Fem	PrII	Def	2
1046	41046	Family-08	Tank3	AAH	Fem	PrII	Def	2
1047	41047	Family-03	Tank3	AAH	Fem	PrII	Def	2
1048	41048	Family-02	Tank3	AAH	Fem	PrII	Def	2
1049	41049	Family-03	Tank3	AAH	Fem	PrII	Def	2
1050	41050	Family-08	Tank3	AAH	Fem	PrII	Def	2
1051	41051	Family-11	Tank3	AAH	Fem	PrII	Def	2
1052	41052	Family-03	Tank3	AAH	Fem	PrII	Def	2
1053	41053	Family-12	Tank3	AAH	Fem	PrII	Def	2
1054	41054	Family-13	Tank3	AAH	Fem	PrII	Def	2
1055	41055	Family-09	Tank3	AAH	Fem	PrII	Def	2
1056	41056	Family-06	Tank3	AAH	Fem	PrII	Def	2
1057	41057	Family-07	Tank3	AAH	Fem	PrII	Def	2
1058	41058	Family-05	Tank3	AAH	Fem	PrII	Def	2
1059	41059	Family-03	Tank3	AAH	Fem	PrII	Def	2
1060	41060	Family-08	Tank3	AAH	Fem	PrII	Def	2
1061	41061	Family-10	Tank3	AAH	Fem	PrII	Def	2
1062	41062	Family-03	Tank3	AAH	Fem	PrII	Def	2
1063	41063	Family-05	Tank3	AAH	Fem	PrII	Def	2
1064	41064	Family-03	Tank3	AAH	Fem	PrII	Def	2
1065	41065	Family-10	Tank3	AAH	Fem	PrII	Def	2
1066	41066	Family-10	Tank3	AAH	Fem	PrII	Def	2
1067	41067	Family-03	Tank3	AAH	Male	Ad	Def	2
1068	41068	Family-05	Tank3	AAH	Male	Ad	Def	2
1069	41069	Family-10	Tank3	AAH	Male	Ad	Def	2
1070	41070	Family-05	Tank3	AAH	Male	Ad	Def	2
1071	41071	Family-09	Tank3	AAH	Male	Ad	Def	2
1072	41072	Family-14	Tank3	AAH	Male	Ad	Def	2
1073	41073	Family-14	Tank3	AAH	Male	Ad	Def	2
1074	41074	Family-05	Tank3	AAH	Male	Ad	Def	2
1075	41075	Family-07	Tank3	AAH	Male	Ad	Def	2
1076	41076	Family-13	Tank3	AAH	Male	Ad	Def	2
1077	41077	Family-07	Tank3	AAH	Male	Ad	Def	2
1078	41078	Family-11	Tank3	AAH	Male	Ad	Def	2
1079	41079	Family-08	Tank3	AAH	Male	Ad	Def	2
1080	41080	Family-14	Tank3	AAH	Male	Ad	Def	2
1081	41081	Family-03	Tank3	AAH	Male	Ad	Def	2
1082	41082	Family-08	Tank3	AAH	Male	Ad	Def	2
1083	41083	Family-04	Tank3	AAH	Male	Ad	Def	2
1084	41084	Family-03	Tank3	AAH	Male	Ad	Def	2
1085	41085	Family-09	Tank3	AAH	Male	Ad	Def	2
1086	41086	Family-03	Tank3	AAH	Male	Ad	Def	2
1087	41087	Family-14	Tank3	AAH	Male	Ad	Def	2
1088	41088	Family-09	Tank3	AAH	Male	Ad	Def	2
1089	41089	Family-14	Tank3	AAH	Male	Ad	Def	2
1090	41090	Family-05	Tank3	AAH	Male	Ad	Def	2
1091	41091	Family-12	Tank3	AAH	Fem	PrII	Def	2
1092	41092	Family-05	Tank3	AAH	Fem	PrII	Def	2
1093	41093	Family-07	Tank3	AAH	Fem	PrII	Def	2
1094	41094	Family-10	Tank3	AAH	Fem	PrII	Def	2
1095	41095	Family-13	Tank3	AAH	Fem	PrII	Def	2
1096	41096	Family-08	Tank3	AAH	Fem	PrII	Def	2
1097	41097	Family-02	Tank3	AAH	Fem	PrII	Def	2
1098	41098	Family-04	Tank3	AAH	Fem	PrII	Def	2
1099	41099	Family-07	Tank3	AAH	Fem	PrII	Def	2
1100	41100	Family-15	Tank3	AAH	Fem	PrII	Def	2
1101	41101	Family-09	Tank3	AAH	Fem	PrII	Def	2
1102	41102	Family-07	Tank3	AAH	Fem	PrII	Def	2
1103	41103	Family-09	Tank3	AAH	Fem	PrII	Def	2
1104	41104	Family-11	Tank3	AAH	Fem	PrII	Def	2
1105	41105	Family-13	Tank3	AAH	Fem	PrII	Def	2
1106	41106	Family-04	Tank3	AAH	Fem	PrII	Def	2
1107	41107	Family-08	Tank3	AAH	Fem	PrII	Def	2
1108	41108	Family-06	Tank3	AAH	Fem	PrII	Def	2
1109	41109	Family-03	Tank3	AAH	Fem	PrII	Def	2
1110	41110	Family-10	Tank3	AAH	Fem	PrII	Def	2
1111	41111	Family-13	Tank3	AAH	Fem	PrII	Def	2
1112	41112	Family-07	Tank3	AAH	Fem	PrII	Def	2
1113	41113	Family-13	Tank3	AAH	Fem	PrII	Def	2
1114	41114	Family-07	Tank3	AAH	Fem	PrII	Def	2
1115	41115	Family-11	Tank3	AAH	Fem	PrII	Def	2
1116	41116	Family-15	Tank3	AAH	Fem	PrII	Def	2
1117	41117	Family-10	Tank3	AAH	Fem	PrII	Def	2
1118	41118	Family-10	Tank3	AAH	Fem	PrII	Def	2
1119	41119	Family-07	Tank3	AAH	Fem	PrII	Def	2
1120	41120	Family-02	Tank3	AAH	Fem	PrII	Def	2
1121	41121	Family-14	Tank3	AAH	Fem	PrII	Def	2
1122	41122	Family-11	Tank3	AAH	Fem	PrII	Def	2
1123	41123	Family-09	Tank3	AAH	Fem	PrII	Def	2
1124	41124	Family-13	Tank3	AAH	Fem	PrII	Def	2
1125	41125	Family-11	Tank3	AAH	Fem	PrII	Def	2
1126	41126	Family-03	Tank3	AAH	Fem	PrII	Def	2
1127	41127	Family-14	Tank3	AAH	Fem	PrII	Def	2
1128	41128	Family-08	Tank3	AAH	Fem	PrII	Def	2
1129	41129	Family-14	Tank3	AAH	Fem	PrII	Def	2
1130	41130	Family-11	Tank3	AAH	Fem	PrII	Def	2
1131	41131	Family-10	Tank3	AAH	Fem	PrII	Def	2
1132	41132	Family-02	Tank3	AAH	Fem	PrII	Def	2
1133	41133	Family-11	Tank3	AAH	Fem	PrII	Def	2
1134	41134	Family-12	Tank3	AAH	Fem	PrII	Def	2
1135	41135	Family-14	Tank3	AAH	Fem	PrII	Def	2
1136	41136	Family-11	Tank3	AAH	Fem	PrII	Def	2
1137	41137	Family-14	Tank3	AAH	Fem	PrII	Def	2
1138	41138	Family-03	Tank3	AAH	Fem	PrII	Def	2
1139	41139	Family-10	Tank3	AAH	Fem	PrII	Def	2
1140	41140	Family-04	Tank3	AAH	Fem	PrII	Def	2
1141	41141	Family-03	Tank3	AAH	Fem	PrII	Def	2
1142	41142	Family-07	Tank3	AAH	Fem	PrII	Def	2
1143	41143	Family-13	Tank3	AAH	Fem	PrII	Def	2
1144	41144	Family-07	Tank3	AAH	Fem	PrII	Def	2
1145	41145	Family-07	Tank3	AAH	Fem	PrII	Def	2
1146	41146	Family-07	Tank3	AAH	Fem	PrII	Def	2
1147	41147	Family-11	Tank3	AAH	Fem	PrII	Def	2
1148	41148	Family-10	Tank3	AAH	Fem	PrII	Def	2
1149	41149	Family-05	Tank3	AAH	Fem	PrII	Def	2
1150	41150	Family-10	Tank3	AAH	Fem	PrII	Def	2
1151	41151	Family-08	Tank3	AAH	Fem	PrII	Def	2
1152	41152	Family-07	Tank3	AAH	Fem	PrII	Def	2
1153	41153	Family-10	Tank3	AAH	Fem	PrII	Def	2
1154	41154	Family-03	Tank3	AAH	Fem	PrII	Def	2
1155	41155	Family-11	Tank3	AAH	Fem	PrII	Def	2
1156	41156	Family-10	Tank3	AAH	Fem	PrII	Def	2
1157	41157	Family-06	Tank3	AAH	Fem	PrII	Def	2
1158	41158	Family-10	Tank3	AAH	Fem	PrII	Def	2
1159	41159	Family-09	Tank3	AAH	Fem	PrII	Def	2
1160	41160	Family-11	Tank3	AAH	Fem	PrII	Def	2
1161	41161	Family-04	Tank3	AAH	Fem	PrII	Def	2
1162	41162	Family-09	Tank3	AAH	Fem	PrII	Def	2
1163	41163	Family-07	Tank3	AAH	Fem	PrII	Def	2
1164	41164	Family-02	Tank3	AAH	Fem	PrII	Def	2
1165	41165	Family-11	Tank3	AAH	Fem	PrII	Def	2
1166	41166	Family-04	Tank3	AAH	Fem	PrII	Def	2
1167	41167	Family-11	Tank3	AAH	Fem	PrII	Def	2
1168	41168	Family-13	Tank3	AAH	Fem	PrII	Def	2
1169	41169	Family-14	Tank3	AAH	Fem	PrII	Def	2
1170	41170	Family-02	Tank3	AAH	Fem	PrII	Def	2
1171	41171	Family-08	Tank3	AAH	Fem	PrII	Def	2
1172	41172	Family-09	Tank3	AAH	Fem	PrII	Def	2
1173	41173	Family-14	Tank3	AAH	Fem	PrII	Def	2
1174	41174	Family-14	Tank3	AAH	Fem	PrII	Def	2
1175	41175	Family-08	Tank3	AAH	Fem	PrII	Def	2
1176	41176	Family-07	Tank3	AAH	Fem	PrII	Def	2
1177	41177	Family-07	Tank3	AAH	Fem	PrII	Def	2
1178	41178	Family-05	Tank3	AAH	Fem	PrII	Def	2
1179	41179	Family-08	Tank3	AAH	Fem	PrII	Def	2
1180	41180	Family-14	Tank3	AAH	Fem	PrII	Def	2
1181	41181	Family-01	Tank3	AAH	Fem	PrII	Def	2
1182	41182	Family-04	Tank3	AAH	Fem	PrII	Def	2
1183	41183	Family-14	Tank3	AAH	Fem	PrII	Def	2
1184	41184	Family-14	Tank3	AAH	Fem	PrII	Def	2
1185	41185	Family-06	Tank3	AAH	Fem	PrII	Def	2
1186	41186	Family-15	Tank3	AAH	Male	PrII	Early	3
1187	41187	Family-04	Tank3	AAH	Male	PrII	Early	3
1188	41188	Family-12	Tank3	AAH	Male	PrII	Early	3
1189	41189	Family-12	Tank3	AAH	Fem	PrI	Early	3
1190	41190	Family-13	Tank3	AAH	Fem	PrI	Early	3
1191	41191	Family-04	Tank3	AAH	Fem	PrI	Early	3
1192	41192	Family-13	Tank3	AAH	Fem	PrI	Early	3
1193	41193	Family-15	Tank3	AAH	Fem	PrI	Early	3
1194	41194	Family-15	Tank3	AAH	Fem	PrI	Early	3
1195	41195	Family-13	Tank3	AAH	Fem	PrI	Early	3
1196	41196	Family-13	Tank3	AAH	Fem	PrI	Early	3
1197	41197	Family-13	Tank3	AAH	Fem	PrI	Early	3
1198	41198	Family-15	Tank3	AAH	Fem	PrI	Early	3
1199	41199	Family-02	Tank3	AAH	Fem	PrI	Early	3
1200	41200	Family-15	Tank3	AAH	Fem	PrI	Early	3
1201	41201	Family-05	Tank3	AAH	Fem	PrI	Early	3
1202	41202	Family-10	Tank3	AAH	Male	Ad	Def	2
1203	41203	Family-08	Tank3	AAH	Male	Ad	Def	2
1204	41204	Family-03	Tank3	AAH	Male	Ad	Def	2
1205	41205	Family-07	Tank3	AAH	Male	Ad	Def	2
1206	41206	Family-03	Tank3	AAH	Male	Ad	Def	2
1207	41207	Family-07	Tank3	AAH	Male	Ad	Def	2
1208	41208	Family-05	Tank3	AAH	Male	Ad	Def	2
1209	41209	Family-03	Tank3	AAH	Male	Ad	Def	2
1210	41210	Family-11	Tank3	AAH	Male	Ad	Def	2
1211	41211	Family-14	Tank3	AAH	Male	Ad	Def	2
1212	41212	Family-10	Tank3	AAH	Male	Ad	Def	2
1213	41213	Family-15	Tank3	AAH	Male	Ad	Def	2
1214	41214	Family-15	Tank3	AAH	Male	Ad	Def	2
1215	41215	Family-10	Tank3	AAH	Male	Ad	Def	2
1216	41216	Family-07	Tank3	AAH	Male	Ad	Def	2
1217	41217	Family-09	Tank3	AAH	Male	Ad	Def	2
1218	41218	Family-13	Tank3	AAH	Male	Ad	Def	2
1219	41219	Family-14	Tank3	AAH	Male	Ad	Def	2
1220	41220	Family-14	Tank3	AAH	Male	Ad	Def	2
1221	41221	Family-07	Tank3	AAH	Male	Ad	Def	2
1222	41222	Family-03	Tank3	AAH	Male	Ad	Def	2
1223	41223	Family-12	Tank3	AAH	Male	Ad	Def	2
1224	41224	Family-10	Tank3	AAH	Male	Ad	Def	2
1225	41225	Family-07	Tank3	AAH	Male	Ad	Def	2
1226	41226	Family-02	Tank3	AAH	Male	Ad	Def	2
1227	41227	Family-10	Tank4	Excl	Fem	PrII	Def	2
1228	41228	Family-02	Tank4	Excl	Fem	PrII	Def	2
1229	41229	Family-07	Tank4	Excl	Fem	PrII	Def	2
1230	41230	Family-14	Tank4	Excl	Fem	PrII	Def	2
1231	41231	Family-13	Tank4	Excl	Fem	PrII	Def	2
1232	41232	Family-12	Tank4	Excl	Fem	PrII	Def	2
1233	41233	Family-11	Tank4	Excl	Male	Ad	Def	2
1234	41234	Family-12	Tank4	Excl	Male	Ad	Def	2
1235	41235	Family-07	Tank4	Excl	Male	Ad	Def	2
1236	41236	Family-08	Tank4	Excl	Male	Ad	Def	2
1237	41237	Family-05	Tank4	DFH	Male	PrI	2StageEarly	4	NQS
1238	41238	Family-13	Tank4	DFH	Fem	PrI	Early	3
1239	41239	Family-15	Tank4	DFH	Fem	PrI	Early	3
1240	41240	Family-12	Tank4	DFH	Fem	PrI	Early	3
1241	41241	Family-15	Tank4	DFH	Fem	PrI	Early	3
1242	41242	Family-15	Tank4	DFH	Fem	PrI	Early	3
1243	41243	Family-03	Tank4	DFH	Fem	PrI	Early	3
1244	41244	Family-07	Tank4	DFH	Male	PrII	Early	3
1245	41245	Family-11	Tank4	DFH	Male	PrII	Early	3
1246	41246	Family-05	Tank4	DFH	Male	PrII	Early	3
1247	41247	Family-15	Tank4	DFH	Male	PrII	Early	3
1248	41248	Family-15	Tank4	DFH	Male	PrII	Early	3
1249	41249	Family-12	Tank4	DFH	Male	PrII	Early	3
1250	41250	Family-08	Tank4	DFH	Male	PrII	Early	3
1251	41251	Family-12	Tank4	DFH	Male	PrII	Early	3
1252	41252	NA	Tank4	DFH	Male	PrII	Early	3
1253	41253	Family-13	Tank4	DFH	Male	PrII	Early	3
1254	41254	Family-13	Tank4	DFH	Male	PrII	Early	3
1255	41255	Family-12	Tank4	DFH	Male	PrII	Early	3
1256	41256	Family-03	Tank4	DFH	Male	PrII	Early	3
1257	41257	Family-15	Tank4	DFH	Male	PrII	Early	3
1258	41258	Family-09	Tank4	DFH	Male	PrII	Early	3
1259	41259	Family-12	Tank4	DFH	Male	PrII	Early	3
1260	41260	Family-09	Tank4	DFH	Male	PrII	Early	3
1261	41261	Family-03	Tank4	DFH	Fem	PrII	Def	2
1262	41262	Family-08	Tank4	DFH	Fem	PrII	Def	2
1263	41263	Family-14	Tank4	DFH	Fem	PrII	Def	2
1264	41264	Family-11	Tank4	DFH	Fem	PrII	Def	2
1265	41265	Family-11	Tank4	DFH	Fem	PrII	Def	2
1266	41266	Family-11	Tank4	DFH	Fem	PrII	Def	2
1267	41267	Family-07	Tank4	DFH	Fem	PrII	Def	2
1268	41268	Family-14	Tank4	DFH	Fem	PrII	Def	2
1269	41269	Family-14	Tank4	DFH	Fem	PrII	Def	2
1270	41270	Family-09	Tank4	DFH	Fem	PrII	Def	2
1271	41271	Family-05	Tank4	DFH	Fem	PrII	Def	2
1272	41272	Family-12	Tank4	DFH	Fem	PrII	Def	2
1273	41273	Family-03	Tank4	DFH	Fem	PrII	Def	2
1274	41274	Family-09	Tank4	DFH	Fem	PrII	Def	2
1275	41275	Family-03	Tank4	DFH	Fem	PrII	Def	2
1276	41276	Family-02	Tank4	DFH	Fem	PrII	Def	2
1277	41277	Family-10	Tank4	DFH	Fem	PrII	Def	2
1278	41278	Family-12	Tank4	DFH	Fem	PrII	Def	2
1279	41279	Family-11	Tank4	DFH	Fem	PrII	Def	2
1280	41280	Family-02	Tank4	DFH	Fem	PrII	Def	2
1281	41281	Family-11	Tank4	DFH	Fem	PrII	Def	2
1282	41282	NA	Tank4	DFH	Fem	PrII	Def	2
1283	41283	Family-05	Tank4	DFH	Fem	PrII	Def	2
1284	41284	Family-09	Tank4	DFH	Fem	PrII	Def	2
1285	41285	Family-11	Tank4	DFH	Fem	PrII	Def	2
1286	41286	Family-04	Tank4	DFH	Fem	PrII	Def	2
1287	41287	Family-10	Tank4	DFH	Fem	PrII	Def	2
1288	41288	Family-08	Tank4	DFH	Male	Ad	Def	2
1289	41289	Family-14	Tank4	DFH	Male	Ad	Def	2
1290	41290	Family-05	Tank4	DFH	Male	Ad	Def	2
1291	41291	Family-15	Tank4	DFH	Male	Ad	Def	2
1292	41292	Family-05	Tank4	DFH	Male	Ad	Def	2
1293	41293	Family-09	Tank4	DFH	Male	Ad	Def	2
1294	41294	Family-11	Tank4	DFH	Male	Ad	Def	2
1295	41295	Family-08	Tank4	DFH	Male	Ad	Def	2
1296	41296	Family-09	Tank4	DFH	Male	Ad	Def	2
1297	41297	Family-03	Tank4	DFH	Male	Ad	Def	2
1298	41298	Family-12	Tank4	DFH	Male	Ad	Def	2
1299	41299	Family-12	Tank4	DFH	Male	Ad	Def	2
1300	41300	Family-14	Tank4	DFH	Male	Ad	Def	2
1301	41301	Family-12	Tank4	DFH	Male	Ad	Def	2
1302	41302	NA	Tank4	DFH	Male	Ad	Def	2
1303	41303	Family-05	Tank4	DFH	Male	Ad	Def	2
1304	41304	Family-08	Tank4	DFH	Male	Ad	Def	2
1305	41305	Family-06	Tank4	DFH	Male	Ad	Def	2
1306	41306	Family-11	Tank4	DFH	Male	Ad	Def	2
1307	41307	Family-15	Tank4	DFH	Male	Ad	Def	2
1308	41308	Family-05	Tank4	DFH	Male	Ad	Def	2	Damaged?
1309	41309	Family-11	Tank4	DFH	Male	Ad	Def	2
1310	41310	Family-03	Tank4	DFH	Male	Ad	Def	2
1311	41311	Family-12	Tank4	DFH	Male	Ad	Def	2
1312	41312	Family-03	Tank4	DFH	Male	Ad	Def	2
1313	41313	Family-03	Tank4	DFH	Male	Ad	Def	2
1314	41314	Family-08	Tank4	DFH	Male	Ad	Def	2
1315	41315	Family-14	Tank4	DFH	Male	Ad	Def	2
1316	41316	Family-03	Tank4	DFH	Male	Ad	Def	2
1317	41317	Family-11	Tank4	DFH	Male	Ad	Def	2
1318	41318	Family-03	Tank4	DFH	Male	Ad	Def	2
1319	41319	Family-07	Tank4	DFH	Male	Ad	Def	2
1320	41320	Family-02	Tank4	DFH	Male	Ad	Def	2
1321	41321	Family-01	Tank4	DFH	Male	Ad	Def	2
1322	41322	Family-03	Tank4	DFH	Male	Ad	Def	2
1323	41323	Family-13	Tank4	DSH	Fem	PrI	Early	3	Damaged? NQS
1324	41324	Family-13	Tank4	DSH	Fem	PrI	Early	3
1325	41325	Family-15	Tank4	DSH	Male	PrII	Early	3
1326	41326	Family-02	Tank4	DSH	Fem	PrII	Def	2
1327	41327	Family-15	Tank4	DSH	Fem	PrII	Def	2
1328	41328	Family-15	Tank4	DSH	Fem	PrII	Def	2
1329	41329	Family-06	Tank4	DSH	Fem	PrII	Def	2
1330	41330	Family-12	Tank4	DSH	Fem	PrII	Def	2
1331	41331	Family-07	Tank4	DSH	Fem	PrII	Def	2
1332	41332	Family-15	Tank4	DSH	Fem	PrII	Def	2
1333	41333	Family-14	Tank4	DSH	Fem	PrII	Def	2
1334	41334	Family-05	Tank4	DSH	Fem	PrII	Def	2
1335	41335	Family-08	Tank4	DSH	Fem	PrII	Def	2
1336	41336	Family-01	Tank4	DSH	Fem	PrII	Def	2
1337	41337	Family-06	Tank4	DSH	Fem	PrII	Def	2
1338	41338	Family-04	Tank4	DSH	Fem	PrII	Def	2
1339	41339	Family-12	Tank4	DSH	Fem	PrII	Def	2
1340	41340	Family-02	Tank4	DSH	Fem	PrII	Def	2
1341	41341	Family-08	Tank4	DSH	Fem	PrII	Def	2
1342	41342	Family-10	Tank4	DSH	Fem	PrII	Def	2
1343	41343	Family-15	Tank4	DSH	Fem	PrII	Def	2
1344	41344	Family-10	Tank4	DSH	Fem	PrII	Def	2
1345	41345	Family-02	Tank4	DSH	Fem	PrII	Def	2
1346	41346	Family-14	Tank4	DSH	Fem	PrII	Def	2
1347	41347	Family-15	Tank4	DSH	Fem	PrII	Def	2
1348	41348	Family-08	Tank4	DSH	Male	Ad	Def	2
1349	41349	Family-10	Tank4	DSH	Male	Ad	Def	2
1350	41350	Family-10	Tank4	DSH	Male	Ad	Def	2
1351	41351	Family-14	Tank4	DSH	Male	Ad	Def	2
1352	41352	Family-08	Tank4	DSH	Male	Ad	Def	2
1353	41353	Family-07	Tank4	DSH	Male	Ad	Def	2
1354	41354	Family-07	Tank4	DSH	Male	Ad	Def	2
1355	41355	Family-12	Tank4	DSH	Male	Ad	Def	2
1356	41356	Family-13	Tank4	DSH	Male	Ad	Def	2
1357	41357	Family-11	Tank4	DSH	Male	Ad	Def	2
1358	41358	Family-06	Tank4	DSH	Male	Ad	Def	2
1359	41359	Family-07	Tank4	DSH	Male	Ad	Def	2
1360	41360	Family-07	Tank4	DSH	Male	Ad	Def	2
1361	41361	Family-14	Tank4	DSH	Male	Ad	Def	2
1362	41362	Family-07	Tank4	DSH	Male	Ad	Def	2
1363	41363	Family-08	Tank4	DSH	Male	Ad	Def	2
1364	41364	Family-05	Tank4	DSH	Male	Ad	Def	2
1365	41365	Family-07	Tank4	DSH	Male	Ad	Def	2
1366	41366	Family-05	Tank4	DSH	Male	Ad	Def	2
1367	41367	Family-10	Tank4	DSH	Male	Ad	Def	2
1368	41368	Family-13	Tank4	DSH	Male	Ad	Def	2
1369	41369	Family-10	Tank4	DSH	Male	Ad	Def	2
1370	41370	Family-06	Tank4	DSH	Male	Ad	Def	2
1371	41371	Family-03	Tank4	DSH	Male	Ad	Def	2
1372	41372	Family-08	Tank4	DSH	Male	Ad	Def	2
1373	41373	Family-06	Tank4	DSH	Male	Ad	Def	2
1374	41374	Family-15	Tank4	DSH	Male	Ad	Def	2
1375	41375	Family-11	Tank4	DSH	Male	Ad	Def	2
1376	41376	Family-08	Tank4	DSH	Male	Ad	Def	2
1377	41377	Family-14	Tank4	DSH	Male	Ad	Def	2
1378	41378	Family-12	Tank4	DSH	Male	Ad	Def	2
1379	41379	Family-14	Tank4	DSH	Male	Ad	Def	2
1380	41380	Family-10	Tank4	DSH	Male	Ad	Def	2
1381	41381	Family-09	Tank4	DSH	Male	Ad	Def	2
1382	41382	Family-02	Tank4	DSH	Male	Ad	Def	2
1383	41383	Family-10	Tank4	DSH	Male	Ad	Def	2
1384	41384	Family-10	Tank4	DSH	Male	Ad	Def	2
1385	41385	Family-11	Tank4	DSH	Male	Ad	Def	2
1386	41386	Family-08	Tank4	DSH	Male	Ad	Def	2
1387	41387	Family-11	Tank4	DSH	Male	Ad	Def	2
1388	41388	Family-14	Tank4	DSH	Male	Ad	Def	2
1389	41389	Family-03	Tank4	DSH	Male	Ad	Def	2
1390	41390	Family-11	Tank4	DSH	Male	Ad	Def	2
1391	41391	Family-02	Tank4	DSH	Male	Ad	Def	2
1392	41392	Family-10	Tank4	DSH	Male	Ad	Def	2
1393	41393	Family-10	Tank4	DSH	Male	Ad	Def	2
1394	41394	Family-10	Tank4	DSH	Male	Ad	Def	2
1395	41395	Family-11	Tank4	DSH	Male	Ad	Def	2
1396	41396	Family-06	Tank4	DSH	Male	Ad	Def	2
1397	41397	Family-08	Tank4	DSH	Male	Ad	Def	2
1398	41398	Family-10	Tank4	DSH	Male	Ad	Def	2
1399	41399	Family-07	Tank4	DSH	Male	Ad	Def	2
1400	41400	Family-05	Tank4	DSH	Male	Ad	Def	2
1401	41401	Family-06	Tank4	DSH	Male	Ad	Def	2
1402	41402	Family-10	Tank4	DSH	Male	Ad	Def	2
1403	41403	Family-10	Tank4	DSH	Male	Ad	Def	2
1404	41404	Family-03	Tank4	DSH	Male	Ad	Def	2
1405	41405	Family-07	Tank4	DSH	Male	Ad	Def	2
1406	41406	Family-13	Tank4	DSH	Male	Ad	Def	2
1407	41407	Family-07	Tank4	DSH	Male	Ad	Def	2
1408	41408	Family-07	Tank4	DSH	Male	Ad	Def	2
1409	41409	Family-10	Tank4	DSH	Male	Ad	Def	2
1410	41410	Family-15	Tank4	DSH	Male	Ad	Def	2
1411	41411	Family-08	Tank4	DSH	Male	Ad	Def	2
1412	41412	Family-06	Tank4	DSH	Male	Ad	Def	2
1413	41413	Family-11	Tank4	DSH	Male	Ad	Def	2
1414	41414	Family-13	Tank4	DSH	Male	Ad	Def	2
1415	41415	Family-14	Tank4	DSH	Male	Ad	Def	2
1416	41416	Family-15	Tank4	DSH	Male	Ad	Def	2
1417	41417	Family-03	Tank4	AAH	Male	PrII	Early	3
1418	41418	Family-13	Tank4	AAH	Male	PrII	Early	3
1419	41419	Family-13	Tank4	AAH	Fem	PrI	Early	3
1420	41420	Family-11	Tank4	AAH	Fem	PrII	Def	2
1421	41421	Family-05	Tank4	AAH	Fem	PrII	Def	2
1422	41422	Family-06	Tank4	AAH	Fem	PrII	Def	2
1423	41423	Family-09	Tank4	AAH	Fem	PrII	Def	2
1424	41424	Family-14	Tank4	AAH	Fem	PrII	Def	2
1425	41425	Family-08	Tank4	AAH	Fem	PrII	Def	2
1426	41426	Family-09	Tank4	AAH	Fem	PrII	Def	2
1427	41427	Family-09	Tank4	AAH	Fem	PrII	Def	2
1428	41428	Family-15	Tank4	AAH	Fem	PrII	Def	2
1429	41429	Family-14	Tank4	AAH	Fem	PrII	Def	2
1430	41430	Family-03	Tank4	AAH	Fem	PrII	Def	2
1431	41431	Family-03	Tank4	AAH	Fem	PrII	Def	2
1432	41432	Family-05	Tank4	AAH	Fem	PrII	Def	2
1433	41433	Family-08	Tank4	AAH	Fem	PrII	Def	2
1434	41434	Family-03	Tank4	AAH	Fem	PrII	Def	2
1435	41435	Family-13	Tank4	AAH	Fem	PrII	Def	2
1436	41436	Family-07	Tank4	AAH	Fem	PrII	Def	2
1437	41437	Family-13	Tank4	AAH	Fem	PrII	Def	2
1438	41438	Family-10	Tank4	AAH	Fem	PrII	Def	2
1439	41439	Family-04	Tank4	AAH	Fem	PrII	Def	2
1440	41440	Family-10	Tank4	AAH	Fem	PrII	Def	2
1441	41441	Family-03	Tank4	AAH	Fem	PrII	Def	2
1442	41442	Family-12	Tank4	AAH	Fem	PrII	Def	2
1443	41443	Family-07	Tank4	AAH	Fem	PrII	Def	2
1444	41444	Family-08	Tank4	AAH	Fem	PrII	Def	2
1445	41445	Family-07	Tank4	AAH	Fem	PrII	Def	2
1446	41446	Family-03	Tank4	AAH	Fem	PrII	Def	2
1447	41447	Family-12	Tank4	AAH	Fem	PrII	Def	2
1448	41448	Family-02	Tank4	AAH	Fem	PrII	Def	2
1449	41449	Family-03	Tank4	AAH	Fem	PrII	Def	2
1450	41450	Family-14	Tank4	AAH	Fem	PrII	Def	2
1451	41451	Family-10	Tank4	AAH	Fem	PrII	Def	2
1452	41452	Family-06	Tank4	AAH	Fem	PrII	Def	2
1453	41453	Family-08	Tank4	AAH	Fem	PrII	Def	2
1454	41454	Family-03	Tank4	AAH	Fem	PrII	Def	2
1455	41455	Family-13	Tank4	AAH	Fem	PrII	Def	2
1456	41456	Family-11	Tank4	AAH	Fem	PrII	Def	2
1457	41457	Family-08	Tank4	AAH	Fem	PrII	Def	2
1458	41458	Family-07	Tank4	AAH	Fem	PrII	Def	2
1459	41459	Family-08	Tank4	AAH	Fem	PrII	Def	2
1460	41460	Family-11	Tank4	AAH	Fem	PrII	Def	2
1461	41461	Family-11	Tank4	AAH	Fem	PrII	Def	2
1462	41462	Family-03	Tank4	AAH	Fem	PrII	Def	2
1463	41463	Family-12	Tank4	AAH	Fem	PrII	Def	2
1464	41464	Family-05	Tank4	AAH	Fem	PrII	Def	2
1465	41465	Family-05	Tank4	AAH	Male	Ad	Def	2
1466	41466	Family-05	Tank4	AAH	Male	Ad	Def	2
1467	41467	Family-09	Tank4	AAH	Male	Ad	Def	2
1468	41468	Family-14	Tank4	AAH	Male	Ad	Def	2
1469	41469	Family-04	Tank4	AAH	Male	Ad	Def	2
1470	41470	Family-05	Tank4	AAH	Male	Ad	Def	2
1471	41471	Family-07	Tank4	AAH	Male	Ad	Def	2
1472	41472	Family-07	Tank4	AAH	Male	Ad	Def	2
1473	41473	Family-15	Tank4	AAH	Male	Ad	Def	2
1474	41474	Family-04	Tank4	AAH	Male	Ad	Def	2
1475	41475	Family-08	Tank4	AAH	Male	Ad	Def	2
1476	41476	Family-02	Tank4	AAH	Male	Ad	Def	2
1477	41477	Family-03	Tank4	AAH	Male	Ad	Def	2
1478	41478	Family-02	Tank4	AAH	Male	Ad	Def	2
1479	41479	Family-07	Tank4	AAH	Male	Ad	Def	2
1480	41480	Family-12	Tank4	AAH	Male	Ad	Def	2
1481	41481	Family-04	Tank4	AAH	Male	Ad	Def	2
1482	41482	Family-13	Tank4	AAH	Fem	PrI	Early	3
1483	41483	Family-13	Tank4	AAH	Male	PrII	Early	3
1484	41484	Family-07	Tank4	AAH	Male	PrII	Early	3
1485	41485	Family-13	Tank4	AAH	Male	PrII	Early	3
1486	41486	Family-15	Tank4	AAH	Male	PrII	Early	3
1487	41487	Family-15	Tank4	AAH	Male	PrII	Early	3
1488	41488	Family-13	Tank4	AAH	Male	PrII	Early	3
1489	41489	Family-08	Tank4	AAH	Fem	PrII	Def	2
1490	41490	Family-03	Tank4	AAH	Fem	PrII	Def	2
1491	41491	Family-11	Tank4	AAH	Fem	PrII	Def	2
1492	41492	Family-11	Tank4	AAH	Fem	PrII	Def	2
1493	41493	Family-11	Tank4	AAH	Fem	PrII	Def	2
1494	41494	Family-07	Tank4	AAH	Fem	PrII	Def	2
1495	41495	Family-09	Tank4	AAH	Fem	PrII	Def	2
1496	41496	Family-14	Tank4	AAH	Fem	PrII	Def	2
1497	41497	Family-07	Tank4	AAH	Fem	PrII	Def	2
1498	41498	Family-04	Tank4	AAH	Fem	PrII	Def	2
1499	41499	Family-14	Tank4	AAH	Fem	PrII	Def	2
1500	41500	Family-02	Tank4	AAH	Fem	PrII	Def	2
1501	41501	Family-07	Tank4	AAH	Fem	PrII	Def	2
1502	41502	Family-14	Tank4	AAH	Fem	PrII	Def	2
1503	41503	Family-12	Tank4	AAH	Fem	PrII	Def	2
1504	41504	Family-07	Tank4	AAH	Fem	PrII	Def	2
1505	41505	Family-15	Tank4	AAH	Fem	PrII	Def	2
1506	41506	Family-12	Tank4	AAH	Fem	PrII	Def	2
1507	41507	Family-10	Tank4	AAH	Fem	PrII	Def	2
1508	41508	Family-10	Tank4	AAH	Fem	PrII	Def	2
1509	41509	Family-09	Tank4	AAH	Fem	PrII	Def	2
1510	41510	Family-05	Tank4	AAH	Fem	PrII	Def	2
1511	41511	Family-03	Tank4	AAH	Fem	PrII	Def	2
1512	41512	Family-10	Tank4	AAH	Fem	PrII	Def	2
1513	41513	Family-03	Tank4	AAH	Fem	PrII	Def	2
1514	41514	Family-07	Tank4	AAH	Fem	PrII	Def	2
1515	41515	Family-06	Tank4	AAH	Fem	PrII	Def	2
1516	41516	Family-08	Tank4	AAH	Fem	PrII	Def	2
1517	41517	Family-15	Tank4	AAH	Fem	PrII	Def	2
1518	41518	Family-03	Tank4	AAH	Fem	PrII	Def	2
1519	41519	Family-13	Tank4	AAH	Male	Ad	Def	2
1520	41520	Family-07	Tank4	AAH	Male	Ad	Def	2
1521	41521	Family-15	Tank4	AAH	Male	Ad	Def	2
1522	41522	Family-13	Tank4	AAH	Male	Ad	Def	2
1523	41523	Family-15	Tank4	AAH	Male	Ad	Def	2
1524	41524	Family-10	Tank4	AAH	Male	Ad	Def	2
1525	41525	Family-03	Tank4	AAH	Male	Ad	Def	2
1526	41526	Family-14	Tank4	AAH	Male	Ad	Def	2
1527	41527	Family-09	Tank4	AAH	Male	Ad	Def	2
1528	41528	Family-09	Tank4	AAH	Male	Ad	Def	2
1529	41529	Family-13	Tank4	AAH	Male	Ad	Def	2
1530	41530	Family-10	Tank4	AAH	Male	Ad	Def	2
1531	41531	Family-04	Tank4	AAH	Male	Ad	Def	2
1532	41532	Family-07	Tank4	AAH	Male	Ad	Def	2
1533	41533	Family-10	Tank4	AAH	Male	Ad	Def	2
1534	41534	Family-06	Tank4	AAH	Male	Ad	Def	2
1535	41535	Family-07	Tank4	AAH	Male	Ad	Def	2
1536	41536	Family-10	Tank4	AAH	Male	Ad	Def	2
1537	41537	Family-10	Tank4	AAH	Male	Ad	Def	2
1538	41538	Family-03	Tank4	AAH	Male	Ad	Def	2	NQS
1539	41539	Family-13	Tank4	AAH	Fem	PrI	Early	3
1540	41540	Family-09	Tank4	AAH	Fem	PrI	Early	3
1541	41541	Family-12	Tank4	AAH	Male	PrII	Early	3
1542	41542	Family-13	Tank4	AAH	Male	PrII	Early	3
1543	41543	Family-15	Tank4	AAH	Male	PrII	Early	3
1544	41544	Family-15	Tank4	AAH	Male	PrII	Early	3
1545	41545	Family-12	Tank4	AAH	Male	PrII	Early	3
1546	41546	Family-13	Tank4	AAH	Male	PrII	Early	3
1547	41547	Family-13	Tank4	AAH	Male	PrII	Early	3
1548	41548	Family-15	Tank4	AAH	Male	PrII	Early	3
1549	41549	Family-12	Tank4	AAH	Male	PrII	Early	3
1550	41550	Family-15	Tank4	AAH	Male	PrII	Early	3
1551	41551	Family-11	Tank4	AAH	Male	PrII	Early	3
1552	41552	Family-15	Tank4	AAH	Male	PrII	Early	3
1553	41553	Family-10	Tank4	AAH	Male	PrII	Early	3
1554	41554	Family-13	Tank4	AAH	Fem	PrII	Def	2
1555	41555	Family-07	Tank4	AAH	Fem	PrII	Def	2
1556	41556	Family-10	Tank4	AAH	Fem	PrII	Def	2
1557	41557	Family-08	Tank4	AAH	Fem	PrII	Def	2
1558	41558	Family-03	Tank4	AAH	Fem	PrII	Def	2
1559	41559	Family-14	Tank4	AAH	Fem	PrII	Def	2
1560	41560	Family-01	Tank4	AAH	Fem	PrII	Def	2
1561	41561	Family-06	Tank4	AAH	Fem	PrII	Def	2
1562	41562	Family-07	Tank4	AAH	Fem	PrII	Def	2
1563	41563	Family-09	Tank4	AAH	Fem	PrII	Def	2
1564	41564	Family-15	Tank4	AAH	Fem	PrII	Def	2
1565	41565	Family-07	Tank4	AAH	Fem	PrII	Def	2
1566	41566	Family-15	Tank4	AAH	Fem	PrII	Def	2
1567	41567	Family-09	Tank4	AAH	Fem	PrII	Def	2
1568	41568	Family-09	Tank4	AAH	Fem	PrII	Def	2
1569	41569	Family-05	Tank4	AAH	Fem	PrII	Def	2
1570	41570	Family-04	Tank4	AAH	Fem	PrII	Def	2
1571	41571	Family-09	Tank4	AAH	Fem	PrII	Def	2
1572	41572	Family-03	Tank4	AAH	Fem	PrII	Def	2
1573	41573	Family-09	Tank4	AAH	Fem	PrII	Def	2
1574	41574	Family-05	Tank4	AAH	Fem	PrII	Def	2
1575	41575	Family-07	Tank4	AAH	Fem	PrII	Def	2
1576	41576	Family-10	Tank4	AAH	Fem	PrII	Def	2
1577	41577	Family-08	Tank4	AAH	Fem	PrII	Def	2
1578	41578	Family-10	Tank4	AAH	Fem	PrII	Def	2
1579	41579	Family-13	Tank4	AAH	Fem	PrII	Def	2
1580	41580	Family-08	Tank4	AAH	Fem	PrII	Def	2
1581	41581	Family-07	Tank4	AAH	Fem	PrII	Def	2
1582	41582	Family-09	Tank4	AAH	Fem	PrII	Def	2
1583	41583	Family-08	Tank4	AAH	Fem	PrII	Def	2
1584	41584	Family-03	Tank4	AAH	Fem	PrII	Def	2
1585	41585	Family-13	Tank4	AAH	Fem	PrII	Def	2
1586	41586	Family-07	Tank4	AAH	Fem	PrII	Def	2
1587	41587	Family-03	Tank4	AAH	Fem	PrII	Def	2
1588	41588	Family-08	Tank4	AAH	Fem	PrII	Def	2
1589	41589	Family-13	Tank4	AAH	Fem	PrII	Def	2
1590	41590	Family-08	Tank4	AAH	Fem	PrII	Def	2
1591	41591	Family-09	Tank4	AAH	Fem	PrII	Def	2
1592	41592	Family-09	Tank4	AAH	Fem	PrII	Def	2
1593	41593	Family-03	Tank4	AAH	Fem	PrII	Def	2
1594	41594	Family-13	Tank4	AAH	Fem	PrII	Def	2
1595	41595	Family-11	Tank4	AAH	Fem	PrII	Def	2
1596	41596	Family-05	Tank4	AAH	Fem	PrII	Def	2
1597	41597	Family-05	Tank4	AAH	Male	Ad	Def	2
1598	41598	Family-06	Tank4	AAH	Male	Ad	Def	2
1599	41599	Family-05	Tank4	AAH	Male	Ad	Def	2
1600	41600	Family-02	Tank4	AAH	Male	Ad	Def	2
1601	41601	Family-15	Tank4	AAH	Fem	PrI	Early	3
1602	41602	Family-04	Tank4	AAH	Fem	PrI	Early	3
1603	41603	Family-02	Tank4	AAH	Fem	PrI	Early	3
1604	41604	Family-04	Tank4	AAH	Male	PrII	Early	3
1605	41605	Family-05	Tank4	AAH	Male	PrII	Early	3
1606	41606	Family-12	Tank4	AAH	Fem	PrII	Def	2
1607	41607	Family-15	Tank4	AAH	Fem	PrII	Def	2
1608	41608	Family-10	Tank4	AAH	Fem	PrII	Def	2
1609	41609	Family-08	Tank4	AAH	Fem	PrII	Def	2
1610	41610	Family-05	Tank4	AAH	Fem	PrII	Def	2
1611	41611	Family-07	Tank4	AAH	Fem	PrII	Def	2
1612	41612	Family-13	Tank4	AAH	Fem	PrII	Def	2
1613	41613	Family-10	Tank4	AAH	Fem	PrII	Def	2
1614	41614	Family-04	Tank4	AAH	Fem	PrII	Def	2
1615	41615	Family-10	Tank4	AAH	Fem	PrII	Def	2
1616	41616	Family-03	Tank4	AAH	Fem	PrII	Def	2
1617	41617	Family-10	Tank4	AAH	Fem	PrII	Def	2
1618	41618	Family-05	Tank4	AAH	Fem	PrII	Def	2
1619	41619	Family-10	Tank4	AAH	Fem	PrII	Def	2
1620	41620	Family-11	Tank4	AAH	Fem	PrII	Def	2
1621	41621	Family-10	Tank4	AAH	Fem	PrII	Def	2
1622	41622	Family-02	Tank4	AAH	Fem	PrII	Def	2
1623	41623	Family-03	Tank4	AAH	Fem	PrII	Def	2
1624	41624	Family-08	Tank4	AAH	Fem	PrII	Def	2
1625	41625	Family-06	Tank4	AAH	Fem	PrII	Def	2
1626	41626	Family-03	Tank4	AAH	Fem	PrII	Def	2
1627	41627	Family-06	Tank4	AAH	Fem	PrII	Def	2
1628	41628	Family-15	Tank4	AAH	Fem	PrII	Def	2
1629	41629	Family-13	Tank4	AAH	Fem	PrII	Def	2
1630	41630	Family-08	Tank4	AAH	Fem	PrII	Def	2
1631	41631	Family-03	Tank4	AAH	Fem	PrII	Def	2
1632	41632	Family-05	Tank4	AAH	Fem	PrII	Def	2
1633	41633	Family-12	Tank4	AAH	Fem	PrII	Def	2
1634	41634	Family-04	Tank4	AAH	Fem	PrII	Def	2
1635	41635	Family-10	Tank4	AAH	Fem	PrII	Def	2
1636	41636	Family-07	Tank4	AAH	Fem	PrII	Def	2
1637	41637	Family-15	Tank4	AAH	Fem	PrII	Def	2
1638	41638	Family-08	Tank4	AAH	Fem	PrII	Def	2
1639	41639	Family-08	Tank4	AAH	Fem	PrII	Def	2
1640	41640	Family-14	Tank4	AAH	Fem	PrII	Def	2
1641	41641	Family-04	Tank4	AAH	Fem	PrII	Def	2
1642	41642	Family-11	Tank4	AAH	Fem	PrII	Def	2
1643	41643	Family-10	Tank4	AAH	Fem	PrII	Def	2
1644	41644	Family-13	Tank4	AAH	Fem	PrII	Def	2
1645	41645	Family-02	Tank4	AAH	Fem	PrII	Def	2
1646	41646	Family-06	Tank4	AAH	Fem	PrII	Def	2
1647	41647	Family-02	Tank4	AAH	Fem	PrII	Def	2
1648	41648	Family-10	Tank4	AAH	Fem	PrII	Def	2
1649	41649	NA	Tank4	AAH	Fem	PrII	Def	2	Triploid!
1650	41650	Family-09	Tank4	AAH	Fem	PrII	Def	2
1651	41651	Family-06	Tank4	AAH	Male	Ad	Def	2
1652	41652	Family-12	Tank4	AAH	Male	Ad	Def	2
1653	41653	Family-07	Tank4	AAH	Male	Ad	Def	2
1654	41654	Family-11	Tank4	AAH	Male	Ad	Def	2
1655	41655	Family-09	Tank4	AAH	Male	Ad	Def	2
1656	41656	Family-13	Tank4	AAH	Male	Ad	Def	2
1657	41657	Family-11	Tank4	AAH	Male	Ad	Def	2
1658	41658	Family-14	Tank4	AAH	Male	Ad	Def	2
1659	41659	Family-14	Tank4	AAH	Male	Ad	Def	2
1660	41660	Family-02	Tank4	AAH	Male	Ad	Def	2
1661	41661	Family-11	Tank4	AAH	Male	Ad	Def	2
1662	41662	Family-10	Tank4	AAH	Male	Ad	Def	2
1663	41663	Family-13	Tank4	AAH	Male	Ad	Def	2
1664	41664	Family-09	Tank4	AAH	Male	Ad	Def	2
1665	41665	Family-10	Tank4	AAH	Male	Ad	Def	2
1666	41666	Family-03	Tank4	AAH	Male	Ad	Def	2
1667	41667	Family-03	Tank4	AAH	Male	Ad	Def	2
1668	41668	Family-15	Tank4	AAH	Male	Ad	Def	2
1669	41669	Family-07	Tank4	AAH	Male	Ad	Def	2
1670	41670	Family-02	Tank4	AAH	Male	Ad	Def	2
1671	41671	Family-15	Tank4	AAH	Male	Ad	Def	2
1672	41672	Family-09	Tank4	AAH	Male	Ad	Def	2
1673	41673	Family-10	Tank4	AAH	Male	Ad	Def	2
1674	41674	Family-10	Tank4	AAH	Male	Ad	Def	2
1675	41675	Family-09	Tank4	AAH	Male	Ad	Def	2
1676	41676	Family-11	Tank4	AAH	Male	Ad	Def	2
1677	41677	Family-04	Tank4	AAH	Male	Ad	Def	2
1678	41678	Family-10	Tank4	AAH	Male	Ad	Def	2
1679	41679	Family-05	Tank4	AAH	Male	Ad	Def	2
1680	41680	Family-07	Tank4	AAH	Male	Ad	Def	2
1681	41681	Family-14	Tank4	AAH	Male	Ad	Def	2
1682	41682	Family-04	Tank4	AAH	Male	Ad	Def	2
1683	41683	Family-05	Tank4	AAH	Male	Ad	Def	2
1684	41684	Family-10	Tank4	AAH	Male	Ad	Def	2
1685	41685	Family-02	Tank4	AAH	Male	Ad	Def	2
1686	41686	Family-03	Tank4	AAH	Male	Ad	Def	2
1687	41687	Family-05	Tank4	AAH	Male	Ad	Def	2
1688	41688	Family-05	Tank4	AAH	Male	Ad	Def	2
1689	41689	Family-03	Tank4	AAH	Male	Ad	Def	2
1690	41690	Family-05	Tank4	AAH	Male	Ad	Def	2
1691	41691	Family-03	Tank4	AAH	Male	Ad	Def	2
1692	41692	Family-08	Tank4	AAH	Male	Ad	Def	2
1693	41693	Family-11	Tank4	AAH	Male	Ad	Def	2
1694	41694	Family-10	Tank4	AAH	Male	Ad	Def	2
1695	41695	Family-03	Tank4	AAH	Male	Ad	Def	2
1696	41696	Family-14	Tank4	AAH	Male	Ad	Def	2
1697	41697	Family-09	Tank4	AAH	Male	Ad	Def	2
1698	41698	Family-15	Tank4	AAH	Male	Ad	Def	2
1699	41699	Family-14	Tank4	AAH	Male	Ad	Def	2
1700	41700	Family-13	Tank4	AAH	Male	PrII	Early	3
1701	41701	Family-15	Tank4	AAH	Male	PrII	Early	3
1702	41702	Family-15	Tank4	AAH	Fem	PrI	Early	3
1703	41703	Family-15	Tank4	AAH	Fem	PrI	Early	3
1704	41704	Family-03	Tank4	AAH	Fem	PrII	Def	2
1705	41705	Family-06	Tank4	AAH	Fem	PrII	Def	2
1706	41706	Family-03	Tank4	AAH	Fem	PrII	Def	2
1707	41707	Family-14	Tank4	AAH	Fem	PrII	Def	2
1708	41708	Family-12	Tank4	AAH	Fem	PrII	Def	2
1709	41709	Family-06	Tank4	AAH	Fem	PrII	Def	2
1710	41710	Family-14	Tank4	AAH	Fem	PrII	Def	2
1711	41711	Family-10	Tank4	AAH	Fem	PrII	Def	2
1712	41712	Family-07	Tank4	AAH	Fem	PrII	Def	2
1713	41713	Family-06	Tank4	AAH	Fem	PrII	Def	2
1714	41714	Family-07	Tank4	AAH	Fem	PrII	Def	2
1715	41715	Family-06	Tank4	AAH	Fem	PrII	Def	2
1716	41716	Family-14	Tank4	AAH	Fem	PrII	Def	2
1717	41717	Family-03	Tank4	AAH	Fem	PrII	Def	2
1718	41718	Family-11	Tank4	AAH	Fem	PrII	Def	2
1719	41719	Family-11	Tank4	AAH	Fem	PrII	Def	2
1720	41720	Family-15	Tank4	AAH	Fem	PrII	Def	2
1721	41721	Family-10	Tank4	AAH	Fem	PrII	Def	2
1722	41722	Family-03	Tank4	AAH	Fem	PrII	Def	2
1723	41723	Family-03	Tank4	AAH	Fem	PrII	Def	2
1724	41724	Family-07	Tank4	AAH	Fem	PrII	Def	2
1725	41725	Family-09	Tank4	AAH	Fem	PrII	Def	2
1726	41726	Family-06	Tank4	AAH	Fem	PrII	Def	2
1727	41727	Family-14	Tank4	AAH	Fem	PrII	Def	2
1728	41728	Family-03	Tank4	AAH	Fem	PrII	Def	2
1729	41729	Family-06	Tank4	AAH	Fem	PrII	Def	2
1730	41730	Family-07	Tank4	AAH	Fem	PrII	Def	2
1731	41731	Family-12	Tank4	AAH	Fem	PrII	Def	2
1732	41732	Family-13	Tank4	AAH	Fem	PrII	Def	2
1733	41733	Family-03	Tank4	AAH	Fem	PrII	Def	2
