# Supplementary material for: A pedigree‐based experiment reveals variation in salinity and thermal tolerance in the salmon louse, Lepeophtheirus salmonis
Source: Evol Appl. 2017 Aug 16;10(10):1007–19. doi: 10.1111/eva.12505 (PMC5680634; doi:10.1111/eva.12505)
Supplement: Supplementary file 7 [file EVA-10-1007-s007.xlsx]

## Sheet: Families
Family	Strain	NCops	InfDPH	LengthEs1	LengthEs2	MeanLengthEs
Fam-R09	R_Strain	596	7	24	23	23.5
Fam-R10	R_Strain	454	7	17	18	17.5
Fam-R11	R_Strain	500	6	20	19	19.5
Fam-R12	R_Strain	358	9	16	16	16
Fam-R13	R_Strain	370	6	14	16	15
Fam-R14	R_Strain	205	6	9	10	9.5
Fam-S09	S_Strain	511	7	18	19	18.5
Fam-S10	S_Strain	337	7	15	15	15
Fam-S11	S_Strain	327	7	14	14	14
Fam-S12	S_Strain	437	6	19	19	19
Fam-S13	S_Strain	391	7	18	18	18
Fam-S14	S_Strain	457	8	20	20	20

## Sheet: Offspring804Ind
SampleID	Family	InfDPH	Strain	Tank	SamplDate	ExpPer	Sex	Stage	N_Es	L_Es1	L_Es2	MeanL_Es	EsSet
30001	Fam-R12	9	R_Strain	Tank4	2011-06-01	TT	Fem	Ad	2	17	17	17	Second
30002	Fam-R10	7	R_Strain	Tank4	2011-06-01	TT	Fem	Ad	2	14	13	13.5	Second
30003	Fam-R10	7	R_Strain	Tank4	2011-06-01	TT	Fem	Ad	2	9	9	9	Second
30004	Fam-S13	7	S_Strain	Tank4	2011-06-01	TT	Fem	Ad	2	10	10	10	Second
30005	Fam-R09	7	R_Strain	Tank4	2011-06-01	TT	Fem	Ad	2	9	10	9.5	Second
30006	Fam-R09	7	R_Strain	Tank4	2011-06-01	TT	Fem	Ad	2	7	8	7.5	Second
30007	Fam-S09	7	S_Strain	Tank4	2011-06-01	TT	Fem	Ad	2	9	8	8.5	Second
30008	Fam-S10	7	S_Strain	Tank4	2011-06-01	TT	Fem	Ad	2	8	8	8	Second
30009	Fam-S12	6	S_Strain	Tank4	2011-06-01	TT	Fem	Ad	2	10	10	10	Second
30010	Fam-S11	7	S_Strain	Tank4	2011-06-01	TT	Fem	Ad	2	11	11	11	Second
30011	Fam-R09	7	R_Strain	Tank4	2011-06-01	TT	Fem	Ad	2	15	15	15	Second
30012	Fam-S10	7	S_Strain	Tank4	2011-06-01	TT	Fem	Ad	2	15	12	13.5	Second
30013	Fam-S12	6	S_Strain	Tank4	2011-06-01	TT	Fem	Ad	2	12	13	12.5	Second
30014	Fam-S14	8	S_Strain	Tank4	2011-06-01	TT	Fem	Ad	2	17	18	17.5	Second
30015	Fam-R10	7	R_Strain	Tank4	2011-06-01	TT	Fem	Ad	2	16	16	16	Second
30016	Fam-R10	7	R_Strain	Tank4	2011-06-01	TT	Fem	Ad	2	12	12	12	Second
30017	Fam-R12	9	R_Strain	Tank4	2011-06-01	TT	Fem	Ad	2	13	14	13.5	Second
30018	Fam-S14	8	S_Strain	Tank4	2011-06-01	TT	Fem	Ad	2	17	18	17.5	Second
30019	Fam-R10	7	R_Strain	Tank4	2011-06-01	TT	Fem	Ad	2	17	17	17	Second
30020	Fam-R10	7	R_Strain	Tank4	2011-06-01	TT	Fem	Ad	2	12	12	12	Second
30021	Fam-S14	8	S_Strain	Tank4	2011-06-01	TT	Fem	Ad	2	13	14	13.5	Second
30022	Fam-S14	8	S_Strain	Tank4	2011-06-01	TT	Fem	Ad	2	11	9	10	Second
30023	Fam-S10	7	S_Strain	Tank4	2011-06-01	TT	Fem	Ad	2	17	17	17	Second
30024	Fam-S11	7	S_Strain	Tank4	2011-06-01	TT	Fem	Ad	2	17	18	17.5	Second
30025	Fam-S11	7	S_Strain	Tank4	2011-06-01	TT	Fem	Ad	2	16	16	16	Second
30026	Fam-S14	8	S_Strain	Tank4	2011-06-01	TT	Fem	Ad	2	15	15	15	Second
30027	Fam-S14	8	S_Strain	Tank4	2011-06-01	TT	Fem	Ad	2	12	13	12.5	Second
30028	Fam-R09	7	R_Strain	Tank4	2011-06-01	TT	Fem	Ad	2	15	15	15	Second
30029	Fam-R09	7	R_Strain	Tank4	2011-06-01	TT	Fem	Ad	2	7	7	7	Second
30030	Fam-R10	7	R_Strain	Tank4	2011-06-01	TT	Fem	Ad	2	19	19	19	Second
30031	Fam-S11	7	S_Strain	Tank4	2011-06-01	TT	Fem	Ad	2	11	11	11	Second
30032	Fam-R10	7	R_Strain	Tank4	2011-06-01	TT	Fem	Ad	2	13	13	13	Second
30033	Fam-S10	7	S_Strain	Tank4	2011-06-01	TT	Fem	Ad	2	11	11	11	Second
30034	Fam-S11	7	S_Strain	Tank4	2011-06-01	TT	Fem	Ad	2	18	18	18	Second
30035	Fam-R09	7	R_Strain	Tank4	2011-06-01	TT	Fem	Ad	2	16	16	16	Second
30036	Fam-S14	8	S_Strain	Tank4	2011-06-01	TT	Fem	Ad	2	16	16	16	Second
30037	Fam-S11	7	S_Strain	Tank4	2011-06-01	TT	Fem	Ad	2	17	16	16.5	Second
30038	Fam-S09	7	S_Strain	Tank4	2011-06-01	TT	Fem	Ad	2	14	14	14	Second
30039	Fam-S13	7	S_Strain	Tank4	2011-06-01	TT	Fem	Ad	2	5	6	5.5	Unsure
30040	Fam-R09	7	R_Strain	Tank4	2011-06-01	TT	Fem	Ad	2	15	15	15	Second
30041	Fam-R12	9	R_Strain	Tank4	2011-06-01	TT	Fem	Ad	2	17	18	17.5	Second
30042	Fam-S14	8	S_Strain	Tank4	2011-06-01	TT	Fem	Ad	2	14	4	9	Second
30043	Fam-S09	7	S_Strain	Tank4	2011-06-01	TT	Fem	Ad	2	12	12	12	Second
30044	Fam-S12	6	S_Strain	Tank4	2011-06-01	TT	Fem	Ad	2	7	7	7	Second
30045	Fam-S13	7	S_Strain	Tank4	2011-06-01	TT	Fem	Ad	2	10	10	10	Second
30046	Fam-S13	7	S_Strain	Tank4	2011-06-01	TT	Fem	Ad	2	19	19	19	Second
30047	Fam-R10	7	R_Strain	Tank4	2011-06-01	TT	Fem	Ad	2	13	13	13	Second
30048	Fam-S14	8	S_Strain	Tank4	2011-06-01	TT	Fem	Ad	2	18	18	18	Second
30049	Fam-S13	7	S_Strain	Tank4	2011-06-01	TT	Fem	Ad	2	13	13	13	Second
30050	Fam-S14	8	S_Strain	Tank4	2011-06-01	TT	Fem	Ad	2	16	16	16	Second
30051	Fam-S11	7	S_Strain	Tank3	2011-06-01	TT	Fem	Ad	2	12	12	12	Second
30052	Fam-S13	7	S_Strain	Tank3	2011-06-01	TT	Fem	Ad	2	11	11	11	Second
30053	Fam-S14	8	S_Strain	Tank3	2011-06-01	TT	Fem	Ad	2	16	16	16	Second
30054	Fam-S14	8	S_Strain	Tank3	2011-06-01	TT	Fem	Ad	2	17	17	17	Second
30055	Fam-S11	7	S_Strain	Tank3	2011-06-01	TT	Fem	Ad	2	13	13	13	Second
30056	Fam-R10	7	R_Strain	Tank3	2011-06-01	TT	Fem	Ad	2	13	13	13	Second
30057	Fam-R09	7	R_Strain	Tank3	2011-06-01	TT	Fem	Ad	2	19	19	19	Second
30058	Fam-S14	8	S_Strain	Tank3	2011-06-01	TT	Fem	Ad	2	16	16	16	Second
30059	Fam-S09	7	S_Strain	Tank3	2011-06-01	TT	Fem	Ad	2	17	17	17	Second
30060	Fam-S09	7	S_Strain	Tank3	2011-06-01	TT	Fem	Ad	2	15	15	15	Second
30061	Fam-S09	7	S_Strain	Tank3	2011-06-01	TT	Fem	Ad	2	11	11	11	Second
30062	Fam-R09	7	R_Strain	Tank3	2011-06-01	TT	Fem	Ad	2	17	17	17	Second
30063	Fam-R09	7	R_Strain	Tank3	2011-06-01	TT	Fem	Ad	2	12	13	12.5	Second
30064	Fam-S11	7	S_Strain	Tank3	2011-06-01	TT	Fem	Ad	2	17	17	17	Second
30065	Fam-R12	9	R_Strain	Tank3	2011-06-01	TT	Fem	Ad	2	15	10	12.5	Second
30066	Fam-R10	7	R_Strain	Tank3	2011-06-01	TT	Fem	Ad	2	7	7	7	Second
30067	Fam-R10	7	R_Strain	Tank3	2011-06-01	TT	Fem	Ad	2	15	15	15	Second
30068	Fam-S14	8	S_Strain	Tank3	2011-06-01	TT	Fem	Ad	2	17	18	17.5	Second
30069	Fam-S12	6	S_Strain	Tank3	2011-06-01	TT	Fem	Ad	2	10	7	8.5	Second
30070	Fam-S14	8	S_Strain	Tank3	2011-06-01	TT	Fem	Ad	2	16	17	16.5	Second
30071	Fam-S14	8	S_Strain	Tank3	2011-06-01	TT	Fem	Ad	2	13	13	13	Second
30072	Fam-R12	9	R_Strain	Tank3	2011-06-01	TT	Fem	Ad	2	20	20	20	Second
30073	Fam-S13	7	S_Strain	Tank3	2011-06-01	TT	Fem	Ad	2	6	6	6	Unsure
30074	Fam-S10	7	S_Strain	Tank3	2011-06-01	TT	Fem	Ad	2	19	19	19	Second
30075	Fam-S11	7	S_Strain	Tank3	2011-06-01	TT	Fem	Ad	2	19	19	19	Second
30076	Fam-S10	7	S_Strain	Tank3	2011-06-01	TT	Fem	Ad	2	11	11	11	Second
30077	Fam-S14	8	S_Strain	Tank3	2011-06-01	TT	Fem	Ad	2	16	16	16	Second
30078	Fam-R12	9	R_Strain	Tank3	2011-06-01	TT	Fem	Ad	2	18	18	18	Second
30079	Fam-S14	8	S_Strain	Tank3	2011-06-01	TT	Fem	Ad	2	16	13	14.5	Second
30080	Fam-R10	7	R_Strain	Tank3	2011-06-01	TT	Fem	Ad	2	9	9	9	Second
30081	Fam-R12	9	R_Strain	Tank3	2011-06-01	TT	Fem	Ad	2	10	10	10	Second
30082	Fam-S14	8	S_Strain	Tank3	2011-06-01	TT	Fem	Ad	2	17	15	16	Second
30083	Fam-S14	8	S_Strain	Tank3	2011-06-01	TT	Fem	Ad	2	15	15	15	Second
30084	Fam-S13	7	S_Strain	Tank3	2011-06-01	TT	Fem	Ad	2	11	11	11	Second
30085	Fam-R10	7	R_Strain	Tank3	2011-06-01	TT	Fem	Ad	2	16	13	14.5	Second
30086	Fam-R10	7	R_Strain	Tank3	2011-06-01	TT	Fem	Ad	2	16	13	14.5	Second
30087	Fam-S14	8	S_Strain	Tank3	2011-06-01	TT	Fem	Ad	2	19	19	19	Second
30088	Fam-S14	8	S_Strain	Tank3	2011-06-01	TT	Fem	Ad	2	16	16	16	Second
30089	Fam-S11	7	S_Strain	Tank3	2011-06-01	TT	Fem	Ad	2	17	16	16.5	Second
30090	Fam-S13	7	S_Strain	Tank3	2011-06-01	TT	Fem	Ad	2	5	8	6.5	Unsure
30091	Fam-R09	7	R_Strain	Tank3	2011-06-01	TT	Fem	Ad	2	11	12	11.5	Second
30092	Fam-R10	7	R_Strain	Tank3	2011-06-01	TT	Fem	Ad	2	10	10	10	Second
30093	Fam-R09	7	R_Strain	Tank3	2011-06-01	TT	Fem	Ad	2	16	16	16	Second
30094	Fam-S10	7	S_Strain	Tank3	2011-06-01	TT	Fem	Ad	2	9	9	9	Second
30095	Fam-S13	7	S_Strain	Tank3	2011-06-01	TT	Fem	Ad	2	14	14	14	Second
30096	Fam-S09	7	S_Strain	Tank3	2011-06-01	TT	Fem	Ad	2	7	7	7	Second
30097	Fam-R10	7	R_Strain	Tank3	2011-06-01	TT	Fem	Ad	2	12	12	12	Second
30098	Fam-S14	8	S_Strain	Tank3	2011-06-01	TT	Fem	Ad	2	17	17	17	Second
30099	Fam-R09	7	R_Strain	Tank3	2011-06-01	TT	Fem	Ad	2	17	17	17	Second
30100	Fam-S13	7	S_Strain	Tank2	2011-06-01	TT	Fem	Ad	2	16	16	16	Second
30101	Fam-S14	8	S_Strain	Tank4	2011-06-01	TT	Fem	Ad	2	5	5	5	First
30102	Fam-S11	7	S_Strain	Tank4	2011-06-01	TT	Fem	Ad	0	NA	NA	NA	Second
30103	Fam-S14	8	S_Strain	Tank4	2011-06-01	TT	Fem	Ad	1	10	NA	10	Second
30104	Fam-R09	7	R_Strain	Tank4	2011-06-01	TT	Fem	Ad	1	7	NA	7	Second
30105	Fam-S11	7	S_Strain	Tank4	2011-06-01	TT	Fem	Ad	1	17	NA	17	Second
30106	Fam-R09	7	R_Strain	Tank4	2011-06-01	TT	Fem	Ad	1	15	NA	15	Second
30107	Fam-S10	7	S_Strain	Tank4	2011-06-01	TT	Fem	Ad	2	15	15	15	Second
30108	Fam-S13	7	S_Strain	Tank4	2011-06-01	TT	Fem	Ad	1	12	NA	12	Second
30109	Fam-R09	7	R_Strain	Tank4	2011-06-01	TT	Fem	Ad	0	NA	NA	NA	Second
30110	Fam-S14	8	S_Strain	Tank4	2011-06-01	TT	Fem	Ad	1	12	NA	12	Second
30111	Fam-S14	8	S_Strain	Tank4	2011-06-01	TT	Fem	Ad	1	11	NA	11	Second
30112	Fam-S12	6	S_Strain	Tank4	2011-06-01	TT	Fem	Ad	1	11	NA	11	Second
30113	Fam-S13	7	S_Strain	Tank4	2011-06-01	TT	Fem	Ad	1	9	NA	9	Second
30114	Fam-S14	8	S_Strain	Tank4	2011-06-01	TT	Fem	Ad	0	NA	NA	NA	Second
30115	Fam-S12	6	S_Strain	Tank4	2011-06-01	TT	Fem	Ad	1	6	NA	6	Unsure
30116	Fam-R12	9	R_Strain	Tank4	2011-06-01	TT	Fem	Ad	1	13	NA	13	Second
30117	Fam-S14	8	S_Strain	Tank4	2011-06-01	TT	Fem	Ad	1	14	NA	14	Second
30118	Fam-R09	7	R_Strain	Tank4	2011-06-01	TT	Fem	Ad	1	13	NA	13	Second
30119	Fam-S14	8	S_Strain	Tank4	2011-06-01	TT	Fem	Ad	1	10	NA	10	Second
30120	Fam-S14	8	S_Strain	Tank4	2011-06-01	TT	Fem	Ad	2	15	15	15	Second
30121	Fam-S14	8	S_Strain	Tank4	2011-06-01	TT	Fem	Ad	2	15	15	15	Second
30122	Fam-R10	7	R_Strain	Tank4	2011-06-01	TT	Fem	Ad	2	9	9	9	Second
30123	Fam-S13	7	S_Strain	Tank4	2011-06-01	TT	Fem	Ad	1	11	NA	11	Second
30124	Fam-R10	7	R_Strain	Tank4	2011-06-01	TT	Fem	Ad	1	11	NA	11	Second
30125	Fam-S14	8	S_Strain	Tank4	2011-06-01	TT	Fem	Ad	2	14	15	14.5	Second
30126	Fam-R10	7	R_Strain	Tank3	2011-06-01	TT	Fem	Ad	2	7	12	9.5	Second
30127	Fam-S14	8	S_Strain	Tank3	2011-06-01	TT	Fem	Ad	2	18	18	18	Second
30128	Fam-R10	7	R_Strain	Tank3	2011-06-01	TT	Fem	Ad	0	NA	NA	NA	Second
30129	Fam-R09	7	R_Strain	Tank3	2011-06-01	TT	Fem	Ad	1	15	NA	15	Second
30130	Fam-R12	9	R_Strain	Tank3	2011-06-01	TT	Fem	Ad	1	14	NA	14	Second
30131	Fam-S14	8	S_Strain	Tank3	2011-06-01	TT	Fem	Ad	1	21	NA	21	Second
30132	Fam-S14	8	S_Strain	Tank3	2011-06-01	TT	Fem	Ad	1	16	NA	16	Second
30133	Fam-S10	7	S_Strain	Tank3	2011-06-01	TT	Fem	Ad	2	6	3	4.5	First
30134	Fam-R10	7	R_Strain	Tank3	2011-06-01	TT	Fem	Ad	0	NA	NA	NA	Second
30135	Fam-R10	7	R_Strain	Tank3	2011-06-01	TT	Fem	Ad	1	13	NA	13	Second
30136	Fam-S13	7	S_Strain	Tank3	2011-06-01	TT	Fem	Ad	1	10	NA	10	Second
30137	Fam-S14	8	S_Strain	Tank3	2011-06-01	TT	Fem	Ad	0	NA	NA	NA	Second
30138	Fam-R10	7	R_Strain	Tank3	2011-06-01	TT	Fem	Ad	1	15	NA	15	Second
30139	Fam-R12	9	R_Strain	Tank3	2011-06-01	TT	Fem	Ad	1	11	NA	11	Second
30140	Fam-S11	7	S_Strain	Tank3	2011-06-01	TT	Fem	Ad	1	18	NA	18	Second
30141	Fam-S14	8	S_Strain	Tank3	2011-06-01	TT	Fem	Ad	2	7	9	8	Second
30142	Fam-S09	7	S_Strain	Tank3	2011-06-01	TT	Fem	Ad	2	16	15	15.5	Second
30144	Fam-R12	9	R_Strain	Tank2	2011-06-01	TT	Fem	Ad	2	15	15	15	Second
30145	Fam-S13	7	S_Strain	Tank2	2011-06-01	TT	Fem	Ad	2	14	14	14	Second
30146	Fam-S12	6	S_Strain	Tank2	2011-06-01	TT	Fem	Ad	2	15	15	15	Second
30147	Fam-S09	7	S_Strain	Tank2	2011-06-01	TT	Fem	Ad	2	12	12	12	Second
30148	Fam-S14	8	S_Strain	Tank2	2011-06-01	TT	Fem	Ad	2	15	12	13.5	Second
30149	Fam-S14	8	S_Strain	Tank2	2011-06-01	TT	Fem	Ad	2	15	15	15	Second
30150	Fam-R10	7	R_Strain	Tank2	2011-06-01	TT	Fem	Ad	2	15	15	15	Second
30151	Fam-S12	6	S_Strain	Tank2	2011-06-01	TT	Fem	Ad	2	14	13	13.5	Second
30152	Fam-S14	8	S_Strain	Tank2	2011-06-01	TT	Fem	Ad	2	17	17	17	Second
30153	Fam-S14	8	S_Strain	Tank2	2011-06-01	TT	Fem	Ad	2	17	17	17	Second
30154	Fam-R12	9	R_Strain	Tank2	2011-06-01	TT	Fem	Ad	1	18	NA	18	Second
30155	Fam-R10	7	R_Strain	Tank2	2011-06-01	TT	Fem	Ad	2	8	8	8	Second
30156	Fam-R10	7	R_Strain	Tank2	2011-06-01	TT	Fem	Ad	2	10	10	10	Second
30157	Fam-R10	7	R_Strain	Tank2	2011-06-01	TT	Fem	Ad	2	14	14	14	Second
30158	Fam-S14	8	S_Strain	Tank2	2011-06-01	TT	Fem	Ad	2	15	15	15	Second
30159	Fam-S13	7	S_Strain	Tank2	2011-06-01	TT	Fem	Ad	2	17	17	17	Second
30160	Fam-R09	7	R_Strain	Tank2	2011-06-01	TT	Fem	Ad	0	NA	NA	NA	Second
30161	Fam-R12	9	R_Strain	Tank2	2011-06-01	TT	Fem	Ad	2	16	16	16	Second
30162	Fam-R09	7	R_Strain	Tank2	2011-06-01	TT	Fem	Ad	2	7	9	8	Second
30163	Fam-S11	7	S_Strain	Tank2	2011-06-01	TT	Fem	Ad	2	15	14	14.5	Second
30164	Fam-S09	7	S_Strain	Tank2	2011-06-01	TT	Fem	Ad	0	NA	NA	NA	Second
30165	Fam-R09	7	R_Strain	Tank2	2011-06-01	TT	Fem	Ad	2	14	12	13	Second
30166	Fam-R12	9	R_Strain	Tank2	2011-06-01	TT	Fem	Ad	2	8	10	9	Second
30167	Fam-R09	7	R_Strain	Tank2	2011-06-01	TT	Fem	Ad	2	15	16	15.5	Second
30168	Fam-S14	8	S_Strain	Tank2	2011-06-01	TT	Fem	Ad	1	10	NA	10	Second
30169	Fam-S14	8	S_Strain	Tank2	2011-06-01	TT	Fem	Ad	2	8	11	9.5	Second
30170	Fam-S10	7	S_Strain	Tank2	2011-06-01	TT	Fem	Ad	2	12	13	12.5	Second
30171	Fam-S14	8	S_Strain	Tank2	2011-06-01	TT	Fem	Ad	2	6	5	5.5	First
30172	Fam-S12	6	S_Strain	Tank2	2011-06-01	TT	Fem	Ad	2	6	7	6.5	Unsure
30173	Fam-S14	8	S_Strain	Tank2	2011-06-01	TT	Fem	Ad	2	17	17	17	Second
30174	Fam-S10	7	S_Strain	Tank2	2011-06-01	TT	Fem	Ad	1	11	NA	11	Second
30175	Fam-S14	8	S_Strain	Tank2	2011-06-01	TT	Fem	Ad	2	16	15	15.5	Second
30176	Fam-S14	8	S_Strain	Tank2	2011-06-01	TT	Fem	Ad	2	10	10	10	Second
30177	Fam-S13	7	S_Strain	Tank2	2011-06-01	TT	Fem	Ad	2	14	16	15	Second
30178	Fam-S11	7	S_Strain	Tank2	2011-06-01	TT	Fem	Ad	2	15	15	15	Second
30179	Fam-R09	7	R_Strain	Tank2	2011-06-01	TT	Fem	Ad	2	4	6	5	First
30180	Fam-S14	8	S_Strain	Tank2	2011-06-01	TT	Fem	Ad	2	16	17	16.5	Second
30181	Fam-S14	8	S_Strain	Tank2	2011-06-01	TT	Fem	Ad	2	9	10	9.5	Second
30182	Fam-S14	8	S_Strain	Tank2	2011-06-01	TT	Fem	Ad	1	9	NA	9	Second
30183	Fam-R10	7	R_Strain	Tank2	2011-06-01	TT	Fem	Ad	2	12	11	11.5	Second
30184	Fam-S10	7	S_Strain	Tank2	2011-06-01	TT	Fem	Ad	1	14	NA	14	Second
30185	Fam-S10	7	S_Strain	Tank2	2011-06-01	TT	Fem	Ad	1	12	NA	12	Second
30186	Fam-S14	8	S_Strain	Tank2	2011-06-01	TT	Fem	Ad	2	13	13	13	Second
30187	Fam-S09	7	S_Strain	Tank2	2011-06-01	TT	Fem	Ad	2	17	18	17.5	Second
30188	Fam-R10	7	R_Strain	Tank2	2011-06-01	TT	Fem	Ad	2	9	9	9	Second
30189	Fam-R10	7	R_Strain	Tank2	2011-06-01	TT	Fem	Ad	2	4	4	4	First
30190	Fam-S11	7	S_Strain	Tank2	2011-06-01	TT	Fem	Ad	2	15	16	15.5	Second
30191	Fam-S12	6	S_Strain	Tank2	2011-06-01	TT	Fem	Ad	1	14	NA	14	Second
30192	Fam-R09	7	R_Strain	Tank2	2011-06-01	TT	Fem	Ad	2	15	15	15	Second
30193	Fam-S13	7	S_Strain	Tank2	2011-06-01	TT	Fem	Ad	2	12	11	11.5	Second
30194	Fam-S14	8	S_Strain	Tank2	2011-06-01	TT	Fem	Ad	2	14	9	11.5	Second
30195	Fam-S14	8	S_Strain	Tank2	2011-06-01	TT	Fem	Ad	2	12	8	10	Second
30196	Fam-S14	8	S_Strain	Tank2	2011-06-01	TT	Fem	Ad	1	8	NA	8	Second
30197	Fam-S12	6	S_Strain	Tank2	2011-06-01	TT	Fem	Ad	2	10	9	9.5	Second
30198	Fam-S11	7	S_Strain	Tank2	2011-06-01	TT	Fem	Ad	2	10	9	9.5	Second
30199	Fam-S10	7	S_Strain	Tank2	2011-06-01	TT	Fem	Ad	2	9	10	9.5	Second
30200	Fam-R10	7	R_Strain	Tank2	2011-06-01	TT	Fem	Ad	2	4	4	4	First
30201	Fam-S09	7	S_Strain	Tank2	2011-06-01	TT	Fem	Ad	2	10	10	10	Second
30202	Fam-S10	7	S_Strain	Tank2	2011-06-01	TT	Fem	Ad	1	10	NA	10	Second
30203	Fam-R10	7	R_Strain	Tank2	2011-06-01	TT	Fem	Ad	1	12	NA	12	Second
30204	Fam-S14	8	S_Strain	Tank2	2011-06-01	TT	Fem	Ad	0	NA	NA	NA	Second
30205	Fam-R10	7	R_Strain	Tank2	2011-06-01	TT	Fem	Ad	2	15	15	15	Second
30206	Fam-S09	7	S_Strain	Tank2	2011-06-01	TT	Fem	Ad	2	19	17	18	Second
30207	Fam-S09	7	S_Strain	Tank2	2011-06-01	TT	Fem	Ad	2	9	10	9.5	Second
30208	Fam-R10	7	R_Strain	Tank2	2011-06-01	TT	Fem	Ad	2	10	14	12	Second
30209	Fam-S14	8	S_Strain	Tank2	2011-06-01	TT	Fem	Ad	0	NA	NA	NA	Second
30210	Fam-S14	8	S_Strain	Tank2	2011-06-01	TT	Fem	Ad	2	14	14	14	Second
30211	Fam-S12	6	S_Strain	Tank2	2011-06-01	TT	Fem	Ad	2	11	10	10.5	Second
30212	Fam-R09	7	R_Strain	Tank1	2011-06-01	TT	Fem	Ad	2	11	11	11	Second
30213	Fam-S11	7	S_Strain	Tank1	2011-06-01	TT	Fem	Ad	2	7	7	7	Second
30214	Fam-S14	8	S_Strain	Tank1	2011-06-01	TT	Fem	Ad	2	11	11	11	Second
30215	Fam-R14	6	R_Strain	Tank1	2011-06-01	TT	Fem	Ad	2	9	9	9	Second
30216	Fam-S14	8	S_Strain	Tank1	2011-06-01	TT	Fem	Ad	2	13	15	14	Second
30217	Fam-S11	7	S_Strain	Tank1	2011-06-01	TT	Fem	Ad	2	12	12	12	Second
30218	Fam-S13	7	S_Strain	Tank1	2011-06-01	TT	Fem	Ad	2	10	12	11	Second
30219	Fam-S14	8	S_Strain	Tank1	2011-06-01	TT	Fem	Ad	2	18	19	18.5	Second
30220	Fam-R09	7	R_Strain	Tank1	2011-06-01	TT	Fem	Ad	2	16	17	16.5	Second
30221	Fam-R09	7	R_Strain	Tank1	2011-06-01	TT	Fem	Ad	2	16	16	16	Second
30222	Fam-S13	7	S_Strain	Tank1	2011-06-01	TT	Fem	Ad	2	3	6	4.5	First
30223	Fam-S11	7	S_Strain	Tank1	2011-06-01	TT	Fem	Ad	2	19	19	19	Second
30224	Fam-S14	8	S_Strain	Tank1	2011-06-01	TT	Fem	Ad	2	17	18	17.5	Second
30225	Fam-S10	7	S_Strain	Tank1	2011-06-01	TT	Fem	Ad	2	17	18	17.5	Second
30226	Fam-R10	7	R_Strain	Tank1	2011-06-01	TT	Fem	Ad	2	9	9	9	Second
30227	Fam-S14	8	S_Strain	Tank1	2011-06-01	TT	Fem	Ad	1	9	NA	9	Second
30228	Fam-S10	7	S_Strain	Tank1	2011-06-01	TT	Fem	Ad	1	13	NA	13	Second
30229	Fam-S13	7	S_Strain	Tank1	2011-06-01	TT	Fem	Ad	2	16	16	16	Second
30230	Fam-S14	8	S_Strain	Tank1	2011-06-01	TT	Fem	Ad	2	8	10	9	Second
30231	Fam-S14	8	S_Strain	Tank1	2011-06-01	TT	Fem	Ad	2	15	17	16	Second
30232	Fam-S11	7	S_Strain	Tank1	2011-06-01	TT	Fem	Ad	2	17	17	17	Second
30233	Fam-R09	7	R_Strain	Tank1	2011-06-01	TT	Fem	Ad	2	19	19	19	Second
30234	Fam-S14	8	S_Strain	Tank1	2011-06-01	TT	Fem	Ad	2	16	17	16.5	Second
30235	Fam-S14	8	S_Strain	Tank1	2011-06-01	TT	Fem	Ad	2	18	18	18	Second
30236	Fam-S14	8	S_Strain	Tank1	2011-06-01	TT	Fem	Ad	2	16	16	16	Second
30237	Fam-S12	6	S_Strain	Tank1	2011-06-01	TT	Fem	Ad	2	7	7	7	Second
30238	Fam-S09	7	S_Strain	Tank1	2011-06-01	TT	Fem	Ad	0	NA	NA	NA	Second
30239	Fam-S14	8	S_Strain	Tank1	2011-06-01	TT	Fem	Ad	2	17	17	17	Second
30240	Fam-R09	7	R_Strain	Tank1	2011-06-01	TT	Fem	Ad	2	16	16	16	Second
30241	Fam-S14	8	S_Strain	Tank1	2011-06-01	TT	Fem	Ad	2	9	10	9.5	Second
30242	Fam-S13	7	S_Strain	Tank1	2011-06-01	TT	Fem	Ad	2	6	6	6	Unsure
30243	Fam-R09	7	R_Strain	Tank1	2011-06-01	TT	Fem	Ad	2	11	11	11	Second
30244	Fam-S14	8	S_Strain	Tank1	2011-06-01	TT	Fem	Ad	2	11	11	11	Second
30245	Fam-S14	8	S_Strain	Tank1	2011-06-01	TT	Fem	Ad	2	15	16	15.5	Second
30246	Fam-S14	8	S_Strain	Tank1	2011-06-01	TT	Fem	Ad	2	19	19	19	Second
30247	Fam-S13	7	S_Strain	Tank1	2011-06-01	TT	Fem	Ad	2	17	17	17	Second
30248	Fam-S13	7	S_Strain	Tank1	2011-06-01	TT	Fem	Ad	2	17	16	16.5	Second
30249	Fam-R09	7	R_Strain	Tank1	2011-06-01	TT	Fem	Ad	2	13	14	13.5	Second
30250	Fam-R12	9	R_Strain	Tank1	2011-06-01	TT	Fem	Ad	2	19	19	19	Second
30251	Fam-S11	7	S_Strain	Tank1	2011-06-01	TT	Fem	Ad	0	NA	NA	NA	Second
30252	Fam-S14	8	S_Strain	Tank1	2011-06-01	TT	Fem	Ad	2	17	18	17.5	Second
30253	Fam-S14	8	S_Strain	Tank1	2011-06-01	TT	Fem	Ad	2	17	17	17	Second
30254	Fam-S14	8	S_Strain	Tank1	2011-06-01	TT	Fem	Ad	2	15	8	11.5	Second
30255	Fam-S14	8	S_Strain	Tank1	2011-06-01	TT	Fem	Ad	2	12	13	12.5	Second
30256	Fam-S14	8	S_Strain	Tank1	2011-06-01	TT	Fem	Ad	2	16	15	15.5	Second
30257	Fam-S14	8	S_Strain	Tank1	2011-06-01	TT	Fem	Ad	1	19	NA	19	Second
30258	Fam-R09	7	R_Strain	Tank1	2011-06-01	TT	Fem	Ad	0	NA	NA	NA	Second
30259	Fam-S14	8	S_Strain	Tank1	2011-06-01	TT	Fem	Ad	2	8	8	8	Second
30260	Fam-S09	7	S_Strain	Tank1	2011-06-01	TT	Fem	Ad	1	7	NA	7	Second
30261	Fam-R12	9	R_Strain	Tank1	2011-06-01	TT	Fem	Ad	2	17	17	17	Second
30262	Fam-R10	7	R_Strain	Tank1	2011-06-01	TT	Fem	Ad	1	16	NA	16	Second
30263	Fam-S14	8	S_Strain	Tank1	2011-06-01	TT	Fem	Ad	2	15	15	15	Second
30264	Fam-R09	7	R_Strain	Tank1	2011-06-01	TT	Fem	Ad	2	20	20	20	Second
30265	Fam-S14	8	S_Strain	Tank1	2011-06-01	TT	Fem	Ad	2	10	13	11.5	Second
30266	Fam-R10	7	R_Strain	Tank1	2011-06-01	TT	Fem	Ad	2	16	15	15.5	Second
30267	Fam-S09	7	S_Strain	Tank1	2011-06-01	TT	Fem	Ad	2	12	13	12.5	Second
30268	Fam-R09	7	R_Strain	Tank1	2011-06-01	TT	Fem	Ad	2	17	17	17	Second
30269	Fam-R09	7	R_Strain	Tank1	2011-06-01	TT	Fem	Ad	2	12	12	12	Second
30270	Fam-R09	7	R_Strain	Tank1	2011-06-01	TT	Fem	Ad	2	10	11	10.5	Second
30271	Fam-S14	8	S_Strain	Tank1	2011-06-01	TT	Fem	Ad	2	16	13	14.5	Second
30272	Fam-R09	7	R_Strain	Tank1	2011-06-01	TT	Fem	Ad	2	13	14	13.5	Second
30273	Fam-S10	7	S_Strain	Tank1	2011-06-01	TT	Fem	Ad	0	NA	NA	NA	Second
30274	Fam-S14	8	S_Strain	Tank1	2011-06-01	TT	Fem	Ad	2	5	5	5	First
30275	Fam-S14	8	S_Strain	Tank1	2011-06-01	TT	Fem	Ad	2	17	18	17.5	Second
30276	Fam-S10	7	S_Strain	Tank1	2011-06-01	TT	Fem	Ad	2	15	17	16	Second
30277	Fam-S14	8	S_Strain	Tank1	2011-06-01	TT	Fem	Ad	2	17	17	17	Second
30278	Fam-R12	9	R_Strain	Tank4	2011-06-01	TT	Fem	Ad	0	NA	NA	NA	NA
30279	Fam-R10	7	R_Strain	Tank4	2011-06-01	TT	Fem	Ad	0	NA	NA	NA	NA
30280	Fam-S09	7	S_Strain	Tank3	2011-06-01	TT	Fem	Ad	0	NA	NA	NA	NA
30281	Fam-R10	7	R_Strain	Tank3	2011-06-01	TT	Fem	Ad	0	NA	NA	NA	NA
30282	Fam-S12	6	S_Strain	Tank3	2011-06-01	TT	Fem	Ad	0	NA	NA	NA	Second
30283	Fam-S10	7	S_Strain	Tank2	2011-06-01	TT	Fem	Ad	2	8	8	8	Second
30284	Fam-S13	7	S_Strain	Tank2	2011-06-01	TT	Fem	Ad	NA	NA	NA	NA	NA
30285	Fam-S09	7	S_Strain	Tank2	2011-06-01	TT	Fem	Ad	NA	NA	NA	NA	NA
30286	Fam-R09	7	R_Strain	Tank2	2011-06-01	TT	Fem	Ad	0	NA	NA	NA	Second
30287	Fam-S14	8	S_Strain	Tank2	2011-06-01	TT	Fem	Ad	0	NA	NA	NA	NA
30288	Fam-S10	7	S_Strain	Tank2	2011-06-01	TT	Fem	Ad	0	NA	NA	NA	NA
30289	Fam-S10	7	S_Strain	Tank2	2011-06-01	TT	Fem	Ad	0	NA	NA	NA	Second
30290	Fam-S12	6	S_Strain	Tank2	2011-06-01	TT	Fem	Ad	0	NA	NA	NA	NA
30291	Fam-S14	8	S_Strain	Tank2	2011-06-01	TT	Fem	Ad	2	2.5	2.5	2.5	First
30292	Fam-R09	7	R_Strain	Tank1	2011-06-01	TT	Fem	Ad	NA	NA	NA	NA	NA
30293	Fam-S13	7	S_Strain	Tank1	2011-06-01	TT	Fem	Ad	0	NA	NA	NA	NA
30294	Fam-S10	7	S_Strain	Tank1	2011-06-01	TT	Fem	Ad	0	NA	NA	NA	NA
30295	Fam-S14	8	S_Strain	Tank1	2011-06-01	TT	Fem	Ad	2	4.5	5	4.75	First
30296	Fam-S10	7	S_Strain	Tank1	2011-06-01	TT	Fem	Ad	NA	NA	NA	NA	NA
30297	Fam-S12	6	S_Strain	Tank4	2011-06-01	TT	Male	Ad	NA	NA	NA	NA	NA
30298	Fam-R10	7	R_Strain	Tank4	2011-06-01	TT	Male	Ad	NA	NA	NA	NA	NA
30299	Fam-S11	7	S_Strain	Tank4	2011-06-01	TT	Male	Ad	NA	NA	NA	NA	NA
30300	Fam-S14	8	S_Strain	Tank4	2011-06-01	TT	Male	Ad	NA	NA	NA	NA	NA
30301	Fam-R09	7	R_Strain	Tank4	2011-06-01	TT	Male	Ad	NA	NA	NA	NA	NA
30302	Fam-R12	9	R_Strain	Tank4	2011-06-01	TT	Male	Ad	NA	NA	NA	NA	NA
30303	Fam-S14	8	S_Strain	Tank4	2011-06-01	TT	Male	Ad	NA	NA	NA	NA	NA
30304	Fam-R09	7	R_Strain	Tank4	2011-06-01	TT	Male	Ad	NA	NA	NA	NA	NA
30305	Fam-R09	7	R_Strain	Tank4	2011-06-01	TT	Male	Ad	NA	NA	NA	NA	NA
30306	Fam-S14	8	S_Strain	Tank4	2011-06-01	TT	Male	Ad	NA	NA	NA	NA	NA
30307	Fam-R10	7	R_Strain	Tank4	2011-06-01	TT	Male	Ad	NA	NA	NA	NA	NA
30308	Fam-S09	7	S_Strain	Tank4	2011-06-01	TT	Male	Ad	NA	NA	NA	NA	NA
30309	Fam-S10	7	S_Strain	Tank4	2011-06-01	TT	Male	Ad	NA	NA	NA	NA	NA
30310	Fam-S14	8	S_Strain	Tank4	2011-06-01	TT	Male	Ad	NA	NA	NA	NA	NA
30311	Fam-S13	7	S_Strain	Tank4	2011-06-01	TT	Male	Ad	NA	NA	NA	NA	NA
30312	Fam-S14	8	S_Strain	Tank4	2011-06-01	TT	Male	Ad	NA	NA	NA	NA	NA
30313	Fam-R10	7	R_Strain	Tank4	2011-06-01	TT	Male	Ad	NA	NA	NA	NA	NA
30314	Fam-S14	8	S_Strain	Tank4	2011-06-01	TT	Male	Ad	NA	NA	NA	NA	NA
30315	Fam-S13	7	S_Strain	Tank4	2011-06-01	TT	Male	Ad	NA	NA	NA	NA	NA
30316	Fam-R10	7	R_Strain	Tank4	2011-06-01	TT	Male	Ad	NA	NA	NA	NA	NA
30317	Fam-S10	7	S_Strain	Tank4	2011-06-01	TT	Male	Ad	NA	NA	NA	NA	NA
30318	Fam-R09	7	R_Strain	Tank4	2011-06-01	TT	Male	Ad	NA	NA	NA	NA	NA
30319	Fam-S12	6	S_Strain	Tank4	2011-06-01	TT	Male	Ad	NA	NA	NA	NA	NA
30320	Fam-S14	8	S_Strain	Tank4	2011-06-01	TT	Male	Ad	NA	NA	NA	NA	NA
30321	Fam-S14	8	S_Strain	Tank4	2011-06-01	TT	Male	Ad	NA	NA	NA	NA	NA
30322	Fam-S14	8	S_Strain	Tank4	2011-06-01	TT	Male	Ad	NA	NA	NA	NA	NA
30323	Fam-S14	8	S_Strain	Tank4	2011-06-01	TT	Male	Ad	NA	NA	NA	NA	NA
30324	Fam-S14	8	S_Strain	Tank4	2011-06-01	TT	Male	Ad	NA	NA	NA	NA	NA
30325	Fam-S14	8	S_Strain	Tank4	2011-06-01	TT	Male	Ad	NA	NA	NA	NA	NA
30326	Fam-S11	7	S_Strain	Tank4	2011-06-01	TT	Male	Ad	NA	NA	NA	NA	NA
30327	Fam-S09	7	S_Strain	Tank4	2011-06-01	TT	Male	Ad	NA	NA	NA	NA	NA
30328	Fam-S13	7	S_Strain	Tank4	2011-06-01	TT	Male	Ad	NA	NA	NA	NA	NA
30329	Fam-S14	8	S_Strain	Tank4	2011-06-01	TT	Male	Ad	NA	NA	NA	NA	NA
30330	Fam-S11	7	S_Strain	Tank4	2011-06-01	TT	Male	Ad	NA	NA	NA	NA	NA
30331	Fam-R09	7	R_Strain	Tank4	2011-06-01	TT	Male	Ad	NA	NA	NA	NA	NA
30332	Fam-S11	7	S_Strain	Tank4	2011-06-01	TT	Male	Ad	NA	NA	NA	NA	NA
30333	Fam-S12	6	S_Strain	Tank4	2011-06-01	TT	Male	Ad	NA	NA	NA	NA	NA
30334	Fam-S12	6	S_Strain	Tank4	2011-06-01	TT	Male	Ad	NA	NA	NA	NA	NA
30335	Fam-R09	7	R_Strain	Tank4	2011-06-01	TT	Male	Ad	NA	NA	NA	NA	NA
30336	Fam-R12	9	R_Strain	Tank4	2011-06-01	TT	Male	Ad	NA	NA	NA	NA	NA
30337	Fam-R10	7	R_Strain	Tank4	2011-06-01	TT	Male	Ad	NA	NA	NA	NA	NA
30338	Fam-S13	7	S_Strain	Tank4	2011-06-01	TT	Male	Ad	NA	NA	NA	NA	NA
30339	Fam-S10	7	S_Strain	Tank4	2011-06-01	TT	Male	Ad	NA	NA	NA	NA	NA
30340	Fam-S14	8	S_Strain	Tank4	2011-06-01	TT	Male	Ad	NA	NA	NA	NA	NA
30341	Fam-S13	7	S_Strain	Tank4	2011-06-01	TT	Male	Ad	NA	NA	NA	NA	NA
30342	Fam-S12	6	S_Strain	Tank4	2011-06-01	TT	Male	Ad	NA	NA	NA	NA	NA
30343	Fam-R09	7	R_Strain	Tank4	2011-06-01	TT	Male	Ad	NA	NA	NA	NA	NA
30344	Fam-R09	7	R_Strain	Tank4	2011-06-01	TT	Male	Ad	NA	NA	NA	NA	NA
30345	Fam-R10	7	R_Strain	Tank4	2011-06-01	TT	Male	Ad	NA	NA	NA	NA	NA
30346	Fam-S12	6	S_Strain	Tank4	2011-06-01	TT	Male	Ad	NA	NA	NA	NA	NA
30347	Fam-S14	8	S_Strain	Tank4	2011-06-01	TT	Male	Ad	NA	NA	NA	NA	NA
30348	Fam-S09	7	S_Strain	Tank4	2011-06-01	TT	Male	Ad	NA	NA	NA	NA	NA
30349	Fam-S09	7	S_Strain	Tank4	2011-06-01	TT	Male	Ad	NA	NA	NA	NA	NA
30350	Fam-R12	9	R_Strain	Tank4	2011-06-01	TT	Male	Ad	NA	NA	NA	NA	NA
30351	Fam-S14	8	S_Strain	Tank4	2011-06-01	TT	Male	Ad	NA	NA	NA	NA	NA
30352	Fam-R09	7	R_Strain	Tank4	2011-06-01	TT	Male	Ad	NA	NA	NA	NA	NA
30353	Fam-R10	7	R_Strain	Tank4	2011-06-01	TT	Male	Ad	NA	NA	NA	NA	NA
30354	Fam-R10	7	R_Strain	Tank4	2011-06-01	TT	Male	Ad	NA	NA	NA	NA	NA
30355	Fam-R10	7	R_Strain	Tank4	2011-06-01	TT	Male	Ad	NA	NA	NA	NA	NA
30356	Fam-S13	7	S_Strain	Tank4	2011-06-01	TT	Male	Ad	NA	NA	NA	NA	NA
30357	Fam-S14	8	S_Strain	Tank4	2011-06-01	TT	Male	Ad	NA	NA	NA	NA	NA
30358	Fam-S14	8	S_Strain	Tank4	2011-06-01	TT	Male	Ad	NA	NA	NA	NA	NA
30359	Fam-R10	7	R_Strain	Tank4	2011-06-01	TT	Male	Ad	NA	NA	NA	NA	NA
30360	Fam-S14	8	S_Strain	Tank4	2011-06-01	TT	Male	Ad	NA	NA	NA	NA	NA
30361	Fam-S13	7	S_Strain	Tank4	2011-06-01	TT	Male	Ad	NA	NA	NA	NA	NA
30362	Fam-S10	7	S_Strain	Tank4	2011-06-01	TT	Male	Ad	NA	NA	NA	NA	NA
30363	Fam-R09	7	R_Strain	Tank4	2011-06-01	TT	Male	Ad	NA	NA	NA	NA	NA
30364	Fam-R10	7	R_Strain	Tank4	2011-06-01	TT	Male	Ad	NA	NA	NA	NA	NA
30365	Fam-R12	9	R_Strain	Tank4	2011-06-01	TT	Male	Ad	NA	NA	NA	NA	NA
30366	Fam-S10	7	S_Strain	Tank4	2011-06-01	TT	Male	Ad	NA	NA	NA	NA	NA
30367	Fam-S14	8	S_Strain	Tank4	2011-06-01	TT	Male	Ad	NA	NA	NA	NA	NA
30368	Fam-R09	7	R_Strain	Tank4	2011-06-01	TT	Male	Ad	NA	NA	NA	NA	NA
30369	Fam-S12	6	S_Strain	Tank4	2011-06-01	TT	Male	Ad	NA	NA	NA	NA	NA
30370	Fam-S14	8	S_Strain	Tank4	2011-06-01	TT	Male	Ad	NA	NA	NA	NA	NA
30371	Fam-S14	8	S_Strain	Tank4	2011-06-01	TT	Male	Ad	NA	NA	NA	NA	NA
30372	Fam-R10	7	R_Strain	Tank4	2011-06-01	TT	Male	Ad	NA	NA	NA	NA	NA
30373	Fam-S12	6	S_Strain	Tank4	2011-06-01	TT	Male	Ad	NA	NA	NA	NA	NA
30374	Fam-R12	9	R_Strain	Tank4	2011-06-01	TT	Male	Ad	NA	NA	NA	NA	NA
30375	Fam-S14	8	S_Strain	Tank4	2011-06-01	TT	Male	Ad	NA	NA	NA	NA	NA
30376	Fam-S11	7	S_Strain	Tank4	2011-06-01	TT	Male	Ad	NA	NA	NA	NA	NA
30377	Fam-S09	7	S_Strain	Tank4	2011-06-01	TT	Male	Ad	NA	NA	NA	NA	NA
30378	Fam-R10	7	R_Strain	Tank4	2011-06-01	TT	Male	Ad	NA	NA	NA	NA	NA
30379	Fam-R10	7	R_Strain	Tank4	2011-06-01	TT	Male	Ad	NA	NA	NA	NA	NA
30380	Fam-S10	7	S_Strain	Tank4	2011-06-01	TT	Male	Ad	NA	NA	NA	NA	NA
30381	Fam-S14	8	S_Strain	Tank4	2011-06-01	TT	Male	Ad	NA	NA	NA	NA	NA
30382	Fam-R12	9	R_Strain	Tank4	2011-06-01	TT	Male	Ad	NA	NA	NA	NA	NA
30383	Fam-R10	7	R_Strain	Tank4	2011-06-01	TT	Male	Ad	NA	NA	NA	NA	NA
30384	Fam-R09	7	R_Strain	Tank4	2011-06-01	TT	Male	Ad	NA	NA	NA	NA	NA
30385	Fam-S13	7	S_Strain	Tank4	2011-06-01	TT	Male	Ad	NA	NA	NA	NA	NA
30386	Fam-S14	8	S_Strain	Tank4	2011-06-01	TT	Male	Ad	NA	NA	NA	NA	NA
30387	Fam-S11	7	S_Strain	Tank4	2011-06-01	TT	Male	Ad	NA	NA	NA	NA	NA
30388	Fam-S10	7	S_Strain	Tank4	2011-06-01	TT	Male	Ad	NA	NA	NA	NA	NA
30389	Fam-S11	7	S_Strain	Tank4	2011-06-01	TT	Male	Ad	NA	NA	NA	NA	NA
30390	Fam-S12	6	S_Strain	Tank4	2011-06-01	TT	Male	Ad	NA	NA	NA	NA	NA
30391	Fam-R09	7	R_Strain	Tank4	2011-06-01	TT	Male	Ad	NA	NA	NA	NA	NA
30392	Fam-S12	6	S_Strain	Tank4	2011-06-01	TT	Male	Ad	NA	NA	NA	NA	NA
30393	Fam-S14	8	S_Strain	Tank4	2011-06-01	TT	Male	Ad	NA	NA	NA	NA	NA
30394	Fam-S14	8	S_Strain	Tank4	2011-06-01	TT	Male	Ad	NA	NA	NA	NA	NA
30395	Fam-R10	7	R_Strain	Tank4	2011-06-01	TT	Male	Ad	NA	NA	NA	NA	NA
30396	Fam-S11	7	S_Strain	Tank3	2011-06-01	TT	Male	Ad	NA	NA	NA	NA	NA
30397	Fam-R09	7	R_Strain	Tank3	2011-06-01	TT	Male	Ad	NA	NA	NA	NA	NA
30398	Fam-S10	7	S_Strain	Tank3	2011-06-01	TT	Male	Ad	NA	NA	NA	NA	NA
30399	Fam-S10	7	S_Strain	Tank3	2011-06-01	TT	Male	Ad	NA	NA	NA	NA	NA
30400	Fam-R12	9	R_Strain	Tank3	2011-06-01	TT	Male	Ad	NA	NA	NA	NA	NA
30401	Fam-R10	7	R_Strain	Tank3	2011-06-01	TT	Male	Ad	NA	NA	NA	NA	NA
30402	Fam-S14	8	S_Strain	Tank3	2011-06-01	TT	Male	Ad	NA	NA	NA	NA	NA
30403	Fam-R09	7	R_Strain	Tank3	2011-06-01	TT	Male	Ad	NA	NA	NA	NA	NA
30404	Fam-S09	7	S_Strain	Tank3	2011-06-01	TT	Male	Ad	NA	NA	NA	NA	NA
30405	Fam-S14	8	S_Strain	Tank3	2011-06-01	TT	Male	Ad	NA	NA	NA	NA	NA
30406	Fam-R09	7	R_Strain	Tank3	2011-06-01	TT	Male	Ad	NA	NA	NA	NA	NA
30407	Fam-S13	7	S_Strain	Tank3	2011-06-01	TT	Male	Ad	NA	NA	NA	NA	NA
30408	Fam-S09	7	S_Strain	Tank3	2011-06-01	TT	Male	Ad	NA	NA	NA	NA	NA
30409	Fam-S14	8	S_Strain	Tank3	2011-06-01	TT	Male	Ad	NA	NA	NA	NA	NA
30410	Fam-S13	7	S_Strain	Tank3	2011-06-01	TT	Male	Ad	NA	NA	NA	NA	NA
30411	Fam-S10	7	S_Strain	Tank3	2011-06-01	TT	Male	Ad	NA	NA	NA	NA	NA
30412	Fam-S13	7	S_Strain	Tank3	2011-06-01	TT	Male	Ad	NA	NA	NA	NA	NA
30413	Fam-S11	7	S_Strain	Tank3	2011-06-01	TT	Male	Ad	NA	NA	NA	NA	NA
30414	Fam-R09	7	R_Strain	Tank3	2011-06-01	TT	Male	Ad	NA	NA	NA	NA	NA
30415	Fam-S14	8	S_Strain	Tank3	2011-06-01	TT	Male	Ad	NA	NA	NA	NA	NA
30416	Fam-R10	7	R_Strain	Tank3	2011-06-01	TT	Male	Ad	NA	NA	NA	NA	NA
30417	Fam-S09	7	S_Strain	Tank3	2011-06-01	TT	Male	Ad	NA	NA	NA	NA	NA
30418	Fam-S14	8	S_Strain	Tank3	2011-06-01	TT	Male	Ad	NA	NA	NA	NA	NA
30419	Fam-S13	7	S_Strain	Tank3	2011-06-01	TT	Male	Ad	NA	NA	NA	NA	NA
30420	Fam-R09	7	R_Strain	Tank3	2011-06-01	TT	Male	Ad	NA	NA	NA	NA	NA
30421	Fam-R09	7	R_Strain	Tank3	2011-06-01	TT	Male	Ad	NA	NA	NA	NA	NA
30422	Fam-R09	7	R_Strain	Tank3	2011-06-01	TT	Male	Ad	NA	NA	NA	NA	NA
30423	Fam-S14	8	S_Strain	Tank3	2011-06-01	TT	Male	Ad	NA	NA	NA	NA	NA
30424	Fam-S14	8	S_Strain	Tank3	2011-06-01	TT	Male	Ad	NA	NA	NA	NA	NA
30425	Fam-S14	8	S_Strain	Tank3	2011-06-01	TT	Male	Ad	NA	NA	NA	NA	NA
30426	Fam-R09	7	R_Strain	Tank3	2011-06-01	TT	Male	Ad	NA	NA	NA	NA	NA
30427	Fam-S14	8	S_Strain	Tank3	2011-06-01	TT	Male	Ad	NA	NA	NA	NA	NA
30428	Fam-S13	7	S_Strain	Tank3	2011-06-01	TT	Male	Ad	NA	NA	NA	NA	NA
30429	Fam-S14	8	S_Strain	Tank3	2011-06-01	TT	Male	Ad	NA	NA	NA	NA	NA
30430	Fam-S09	7	S_Strain	Tank3	2011-06-01	TT	Male	Ad	NA	NA	NA	NA	NA
30431	Fam-S10	7	S_Strain	Tank3	2011-06-01	TT	Male	Ad	NA	NA	NA	NA	NA
30432	Fam-R09	7	R_Strain	Tank3	2011-06-01	TT	Male	Ad	NA	NA	NA	NA	NA
30433	Fam-S11	7	S_Strain	Tank3	2011-06-01	TT	Male	Ad	NA	NA	NA	NA	NA
30434	Fam-S14	8	S_Strain	Tank3	2011-06-01	TT	Male	Ad	NA	NA	NA	NA	NA
30435	Fam-S10	7	S_Strain	Tank3	2011-06-01	TT	Male	Ad	NA	NA	NA	NA	NA
30436	Fam-S12	6	S_Strain	Tank3	2011-06-01	TT	Male	Ad	NA	NA	NA	NA	NA
30437	Fam-S14	8	S_Strain	Tank3	2011-06-01	TT	Male	Ad	NA	NA	NA	NA	NA
30438	Fam-S11	7	S_Strain	Tank3	2011-06-01	TT	Male	Ad	NA	NA	NA	NA	NA
30439	Fam-S14	8	S_Strain	Tank3	2011-06-01	TT	Male	Ad	NA	NA	NA	NA	NA
30440	Fam-S14	8	S_Strain	Tank3	2011-06-01	TT	Male	Ad	NA	NA	NA	NA	NA
30441	Fam-S12	6	S_Strain	Tank3	2011-06-01	TT	Male	Ad	NA	NA	NA	NA	NA
30442	Fam-S14	8	S_Strain	Tank3	2011-06-01	TT	Male	Ad	NA	NA	NA	NA	NA
30443	Fam-S14	8	S_Strain	Tank3	2011-06-01	TT	Male	Ad	NA	NA	NA	NA	NA
30444	Fam-S14	8	S_Strain	Tank3	2011-06-01	TT	Male	Ad	NA	NA	NA	NA	NA
30445	Fam-S13	7	S_Strain	Tank3	2011-06-01	TT	Male	Ad	NA	NA	NA	NA	NA
30446	Fam-R09	7	R_Strain	Tank3	2011-06-01	TT	Male	Ad	NA	NA	NA	NA	NA
30447	Fam-S09	7	S_Strain	Tank3	2011-06-01	TT	Male	Ad	NA	NA	NA	NA	NA
30448	Fam-S14	8	S_Strain	Tank3	2011-06-01	TT	Male	Ad	NA	NA	NA	NA	NA
30449	Fam-R10	7	R_Strain	Tank3	2011-06-01	TT	Male	Ad	NA	NA	NA	NA	NA
30450	Fam-R09	7	R_Strain	Tank3	2011-06-01	TT	Male	Ad	NA	NA	NA	NA	NA
30451	Fam-S14	8	S_Strain	Tank3	2011-06-01	TT	Male	Ad	NA	NA	NA	NA	NA
30452	Fam-S14	8	S_Strain	Tank3	2011-06-01	TT	Male	Ad	NA	NA	NA	NA	NA
30453	Fam-S09	7	S_Strain	Tank3	2011-06-01	TT	Male	Ad	NA	NA	NA	NA	NA
30454	Fam-S14	8	S_Strain	Tank3	2011-06-01	TT	Male	Ad	NA	NA	NA	NA	NA
30455	Fam-S14	8	S_Strain	Tank3	2011-06-01	TT	Male	Ad	NA	NA	NA	NA	NA
30456	Fam-S14	8	S_Strain	Tank3	2011-06-01	TT	Male	Ad	NA	NA	NA	NA	NA
30457	Fam-S14	8	S_Strain	Tank3	2011-06-01	TT	Male	Ad	NA	NA	NA	NA	NA
30458	Fam-R09	7	R_Strain	Tank3	2011-06-01	TT	Male	Ad	NA	NA	NA	NA	NA
30459	Fam-R09	7	R_Strain	Tank3	2011-06-01	TT	Male	Ad	NA	NA	NA	NA	NA
30460	Fam-S10	7	S_Strain	Tank3	2011-06-01	TT	Male	Ad	NA	NA	NA	NA	NA
30461	Fam-S10	7	S_Strain	Tank3	2011-06-01	TT	Male	Ad	NA	NA	NA	NA	NA
30462	Fam-R09	7	R_Strain	Tank3	2011-06-01	TT	Male	Ad	NA	NA	NA	NA	NA
30463	Fam-S14	8	S_Strain	Tank3	2011-06-01	TT	Male	Ad	NA	NA	NA	NA	NA
30464	Fam-S09	7	S_Strain	Tank3	2011-06-01	TT	Male	Ad	NA	NA	NA	NA	NA
30465	Fam-S13	7	S_Strain	Tank3	2011-06-01	TT	Male	Ad	NA	NA	NA	NA	NA
30466	Fam-S12	6	S_Strain	Tank3	2011-06-01	TT	Male	Ad	NA	NA	NA	NA	NA
30467	Fam-S10	7	S_Strain	Tank3	2011-06-01	TT	Male	Ad	NA	NA	NA	NA	NA
30468	Fam-R12	9	R_Strain	Tank3	2011-06-01	TT	Male	Ad	NA	NA	NA	NA	NA
30469	Fam-S14	8	S_Strain	Tank3	2011-06-01	TT	Male	Ad	NA	NA	NA	NA	NA
30470	Fam-R10	7	R_Strain	Tank3	2011-06-01	TT	Male	Ad	NA	NA	NA	NA	NA
30471	Fam-S13	7	S_Strain	Tank3	2011-06-01	TT	Male	Ad	NA	NA	NA	NA	NA
30472	Fam-S11	7	S_Strain	Tank3	2011-06-01	TT	Male	Ad	NA	NA	NA	NA	NA
30473	Fam-R09	7	R_Strain	Tank3	2011-06-01	TT	Male	Ad	NA	NA	NA	NA	NA
30474	Fam-S11	7	S_Strain	Tank3	2011-06-01	TT	Male	Ad	NA	NA	NA	NA	NA
30475	Fam-R09	7	R_Strain	Tank3	2011-06-01	TT	Male	Ad	NA	NA	NA	NA	NA
30476	Fam-R10	7	R_Strain	Tank3	2011-06-01	TT	Male	Ad	NA	NA	NA	NA	NA
30477	Fam-S13	7	S_Strain	Tank3	2011-06-01	TT	Male	Ad	NA	NA	NA	NA	NA
30478	Fam-R10	7	R_Strain	Tank3	2011-06-01	TT	Male	Ad	NA	NA	NA	NA	NA
30479	Fam-S14	8	S_Strain	Tank3	2011-06-01	TT	Male	Ad	NA	NA	NA	NA	NA
30480	Fam-R09	7	R_Strain	Tank3	2011-06-01	TT	Male	Ad	NA	NA	NA	NA	NA
30481	Fam-R10	7	R_Strain	Tank3	2011-06-01	TT	Male	Ad	NA	NA	NA	NA	NA
30482	Fam-S09	7	S_Strain	Tank3	2011-06-01	TT	Male	Ad	NA	NA	NA	NA	NA
30483	Fam-R10	7	R_Strain	Tank3	2011-06-01	TT	Male	Ad	NA	NA	NA	NA	NA
30484	Fam-S14	8	S_Strain	Tank3	2011-06-01	TT	Male	Ad	NA	NA	NA	NA	NA
30485	Fam-R10	7	R_Strain	Tank3	2011-06-01	TT	Male	Ad	NA	NA	NA	NA	NA
30486	Fam-S09	7	S_Strain	Tank3	2011-06-01	TT	Male	Ad	NA	NA	NA	NA	NA
30487	Fam-R09	7	R_Strain	Tank3	2011-06-01	TT	Male	Ad	NA	NA	NA	NA	NA
30488	Fam-S14	8	S_Strain	Tank2	2011-06-01	TT	Male	Ad	NA	NA	NA	NA	NA
30489	Fam-S14	8	S_Strain	Tank2	2011-06-01	TT	Male	Ad	NA	NA	NA	NA	NA
30490	Fam-R10	7	R_Strain	Tank2	2011-06-01	TT	Male	Ad	NA	NA	NA	NA	NA
30491	Fam-S11	7	S_Strain	Tank2	2011-06-01	TT	Male	Ad	NA	NA	NA	NA	NA
30492	Fam-R10	7	R_Strain	Tank2	2011-06-01	TT	Male	Ad	NA	NA	NA	NA	NA
30493	Fam-R10	7	R_Strain	Tank2	2011-06-01	TT	Male	Ad	NA	NA	NA	NA	NA
30494	Fam-S09	7	S_Strain	Tank2	2011-06-01	TT	Male	Ad	NA	NA	NA	NA	NA
30495	Fam-S14	8	S_Strain	Tank2	2011-06-01	TT	Male	Ad	NA	NA	NA	NA	NA
30496	Fam-R09	7	R_Strain	Tank2	2011-06-01	TT	Male	Ad	NA	NA	NA	NA	NA
30497	Fam-S13	7	S_Strain	Tank2	2011-06-01	TT	Male	Ad	NA	NA	NA	NA	NA
30498	Fam-S11	7	S_Strain	Tank2	2011-06-01	TT	Male	Ad	NA	NA	NA	NA	NA
30499	Fam-S14	8	S_Strain	Tank2	2011-06-01	TT	Male	Ad	NA	NA	NA	NA	NA
30500	Fam-S09	7	S_Strain	Tank2	2011-06-01	TT	Male	Ad	NA	NA	NA	NA	NA
30501	Fam-S14	8	S_Strain	Tank2	2011-06-01	TT	Male	Ad	NA	NA	NA	NA	NA
30502	Fam-S09	7	S_Strain	Tank2	2011-06-01	TT	Male	Ad	NA	NA	NA	NA	NA
30503	Fam-S14	8	S_Strain	Tank2	2011-06-01	TT	Male	Ad	NA	NA	NA	NA	NA
30504	Fam-S10	7	S_Strain	Tank2	2011-06-01	TT	Male	Ad	NA	NA	NA	NA	NA
30505	Fam-R09	7	R_Strain	Tank2	2011-06-01	TT	Male	Ad	NA	NA	NA	NA	NA
30506	Fam-S14	8	S_Strain	Tank2	2011-06-01	TT	Male	Ad	NA	NA	NA	NA	NA
30507	Fam-S14	8	S_Strain	Tank2	2011-06-01	TT	Male	Ad	NA	NA	NA	NA	NA
30508	Fam-R10	7	R_Strain	Tank2	2011-06-01	TT	Male	Ad	NA	NA	NA	NA	NA
30509	Fam-S11	7	S_Strain	Tank2	2011-06-01	TT	Male	Ad	NA	NA	NA	NA	NA
30510	Fam-S10	7	S_Strain	Tank2	2011-06-01	TT	Male	Ad	NA	NA	NA	NA	NA
30511	Fam-R10	7	R_Strain	Tank2	2011-06-01	TT	Male	Ad	NA	NA	NA	NA	NA
30512	Fam-S10	7	S_Strain	Tank2	2011-06-01	TT	Male	Ad	NA	NA	NA	NA	NA
30513	Fam-R10	7	R_Strain	Tank2	2011-06-01	TT	Male	Ad	NA	NA	NA	NA	NA
30514	Fam-R09	7	R_Strain	Tank2	2011-06-01	TT	Male	Ad	NA	NA	NA	NA	NA
30515	Fam-R10	7	R_Strain	Tank2	2011-06-01	TT	Male	Ad	NA	NA	NA	NA	NA
30516	Fam-R09	7	R_Strain	Tank2	2011-06-01	TT	Male	Ad	NA	NA	NA	NA	NA
30517	Fam-S10	7	S_Strain	Tank2	2011-06-01	TT	Male	Ad	NA	NA	NA	NA	NA
30518	Fam-R09	7	R_Strain	Tank2	2011-06-01	TT	Male	Ad	NA	NA	NA	NA	NA
30519	Fam-S14	8	S_Strain	Tank2	2011-06-01	TT	Male	Ad	NA	NA	NA	NA	NA
30520	Fam-R09	7	R_Strain	Tank2	2011-06-01	TT	Male	Ad	NA	NA	NA	NA	NA
30521	Fam-S13	7	S_Strain	Tank2	2011-06-01	TT	Male	Ad	NA	NA	NA	NA	NA
30522	Fam-R12	9	R_Strain	Tank2	2011-06-01	TT	Male	Ad	NA	NA	NA	NA	NA
30523	Fam-S10	7	S_Strain	Tank2	2011-06-01	TT	Male	Ad	NA	NA	NA	NA	NA
30524	Fam-S14	8	S_Strain	Tank2	2011-06-01	TT	Male	Ad	NA	NA	NA	NA	NA
30525	Fam-S10	7	S_Strain	Tank2	2011-06-01	TT	Male	Ad	NA	NA	NA	NA	NA
30526	Fam-S12	6	S_Strain	Tank2	2011-06-01	TT	Male	Ad	NA	NA	NA	NA	NA
30527	Fam-S14	8	S_Strain	Tank2	2011-06-01	TT	Male	Ad	NA	NA	NA	NA	NA
30528	Fam-S10	7	S_Strain	Tank2	2011-06-01	TT	Male	Ad	NA	NA	NA	NA	NA
30529	Fam-S10	7	S_Strain	Tank2	2011-06-01	TT	Male	Ad	NA	NA	NA	NA	NA
30530	Fam-R10	7	R_Strain	Tank2	2011-06-01	TT	Male	Ad	NA	NA	NA	NA	NA
30531	Fam-S10	7	S_Strain	Tank2	2011-06-01	TT	Male	Ad	NA	NA	NA	NA	NA
30532	Fam-S14	8	S_Strain	Tank2	2011-06-01	TT	Male	Ad	NA	NA	NA	NA	NA
30533	Fam-S14	8	S_Strain	Tank2	2011-06-01	TT	Male	Ad	NA	NA	NA	NA	NA
30534	Fam-S14	8	S_Strain	Tank2	2011-06-01	TT	Male	Ad	NA	NA	NA	NA	NA
30535	Fam-R09	7	R_Strain	Tank2	2011-06-01	TT	Male	Ad	NA	NA	NA	NA	NA
30536	Fam-S13	7	S_Strain	Tank2	2011-06-01	TT	Male	Ad	NA	NA	NA	NA	NA
30537	Fam-S13	7	S_Strain	Tank2	2011-06-01	TT	Male	Ad	NA	NA	NA	NA	NA
30538	Fam-R09	7	R_Strain	Tank2	2011-06-01	TT	Male	Ad	NA	NA	NA	NA	NA
30539	Fam-R12	9	R_Strain	Tank2	2011-06-01	TT	Male	Ad	NA	NA	NA	NA	NA
30540	Fam-S14	8	S_Strain	Tank2	2011-06-01	TT	Male	Ad	NA	NA	NA	NA	NA
30541	Fam-S10	7	S_Strain	Tank2	2011-06-01	TT	Male	Ad	NA	NA	NA	NA	NA
30542	Fam-S13	7	S_Strain	Tank2	2011-06-01	TT	Male	Ad	NA	NA	NA	NA	NA
30543	Fam-R12	9	R_Strain	Tank2	2011-06-01	TT	Male	Ad	NA	NA	NA	NA	NA
30544	Fam-S09	7	S_Strain	Tank2	2011-06-01	TT	Male	Ad	NA	NA	NA	NA	NA
30545	Fam-S13	7	S_Strain	Tank2	2011-06-01	TT	Male	Ad	NA	NA	NA	NA	NA
30546	Fam-R09	7	R_Strain	Tank2	2011-06-01	TT	Male	Ad	NA	NA	NA	NA	NA
30547	Fam-S10	7	S_Strain	Tank2	2011-06-01	TT	Male	Ad	NA	NA	NA	NA	NA
30548	Fam-S10	7	S_Strain	Tank2	2011-06-01	TT	Male	Ad	NA	NA	NA	NA	NA
30549	Fam-R09	7	R_Strain	Tank2	2011-06-01	TT	Male	Ad	NA	NA	NA	NA	NA
30550	Fam-S14	8	S_Strain	Tank2	2011-06-01	TT	Male	Ad	NA	NA	NA	NA	NA
30551	Fam-R10	7	R_Strain	Tank2	2011-06-01	TT	Male	Ad	NA	NA	NA	NA	NA
30552	Fam-S11	7	S_Strain	Tank2	2011-06-01	TT	Male	Ad	NA	NA	NA	NA	NA
30553	Fam-S14	8	S_Strain	Tank2	2011-06-01	TT	Male	Ad	NA	NA	NA	NA	NA
30554	Fam-S10	7	S_Strain	Tank2	2011-06-01	TT	Male	Ad	NA	NA	NA	NA	NA
30555	Fam-R09	7	R_Strain	Tank2	2011-06-01	TT	Male	Ad	NA	NA	NA	NA	NA
30556	Fam-R12	9	R_Strain	Tank2	2011-06-01	TT	Male	Ad	NA	NA	NA	NA	NA
30557	Fam-R10	7	R_Strain	Tank2	2011-06-01	TT	Male	Ad	NA	NA	NA	NA	NA
30558	Fam-S14	8	S_Strain	Tank2	2011-06-01	TT	Male	Ad	NA	NA	NA	NA	NA
30559	Fam-R12	9	R_Strain	Tank2	2011-06-01	TT	Male	Ad	NA	NA	NA	NA	NA
30560	Fam-R12	9	R_Strain	Tank2	2011-06-01	TT	Male	Ad	NA	NA	NA	NA	NA
30561	Fam-S13	7	S_Strain	Tank2	2011-06-01	TT	Male	Ad	NA	NA	NA	NA	NA
30562	Fam-S11	7	S_Strain	Tank2	2011-06-01	TT	Male	Ad	NA	NA	NA	NA	NA
30563	Fam-R13	6	R_Strain	Tank2	2011-06-01	TT	Male	Ad	NA	NA	NA	NA	NA
30564	Fam-S11	7	S_Strain	Tank2	2011-06-01	TT	Male	Ad	NA	NA	NA	NA	NA
30565	Fam-S14	8	S_Strain	Tank2	2011-06-01	TT	Male	Ad	NA	NA	NA	NA	NA
30566	Fam-S09	7	S_Strain	Tank2	2011-06-01	TT	Male	Ad	NA	NA	NA	NA	NA
30567	Fam-S09	7	S_Strain	Tank2	2011-06-01	TT	Male	Ad	NA	NA	NA	NA	NA
30568	Fam-S14	8	S_Strain	Tank2	2011-06-01	TT	Male	Ad	NA	NA	NA	NA	NA
30569	Fam-S14	8	S_Strain	Tank2	2011-06-01	TT	Male	Ad	NA	NA	NA	NA	NA
30570	Fam-S14	8	S_Strain	Tank2	2011-06-01	TT	Male	Ad	NA	NA	NA	NA	NA
30571	Fam-R10	7	R_Strain	Tank2	2011-06-01	TT	Male	Ad	NA	NA	NA	NA	NA
30572	Fam-R10	7	R_Strain	Tank2	2011-06-01	TT	Male	Ad	NA	NA	NA	NA	NA
30573	Fam-S11	7	S_Strain	Tank2	2011-06-01	TT	Male	Ad	NA	NA	NA	NA	NA
30574	Fam-S10	7	S_Strain	Tank2	2011-06-01	TT	Male	Ad	NA	NA	NA	NA	NA
30575	Fam-S14	8	S_Strain	Tank2	2011-06-01	TT	Male	Ad	NA	NA	NA	NA	NA
30576	Fam-S11	7	S_Strain	Tank2	2011-06-01	TT	Male	Ad	NA	NA	NA	NA	NA
30577	Fam-S14	8	S_Strain	Tank2	2011-06-01	TT	Male	Ad	NA	NA	NA	NA	NA
30578	Fam-S12	6	S_Strain	Tank2	2011-06-01	TT	Male	Ad	NA	NA	NA	NA	NA
30579	Fam-S14	8	S_Strain	Tank1	2011-06-01	TT	Male	Ad	NA	NA	NA	NA	NA
30580	Fam-R09	7	R_Strain	Tank1	2011-06-01	TT	Male	Ad	NA	NA	NA	NA	NA
30581	Fam-S10	7	S_Strain	Tank1	2011-06-01	TT	Male	Ad	NA	NA	NA	NA	NA
30582	Fam-S10	7	S_Strain	Tank1	2011-06-01	TT	Male	Ad	NA	NA	NA	NA	NA
30583	Fam-R10	7	R_Strain	Tank1	2011-06-01	TT	Male	Ad	NA	NA	NA	NA	NA
30584	Fam-S12	6	S_Strain	Tank1	2011-06-01	TT	Male	Ad	NA	NA	NA	NA	NA
30585	Fam-R10	7	R_Strain	Tank1	2011-06-01	TT	Male	Ad	NA	NA	NA	NA	NA
30586	Fam-S14	8	S_Strain	Tank1	2011-06-01	TT	Male	Ad	NA	NA	NA	NA	NA
30587	Fam-S14	8	S_Strain	Tank1	2011-06-01	TT	Male	Ad	NA	NA	NA	NA	NA
30588	Fam-R09	7	R_Strain	Tank1	2011-06-01	TT	Male	Ad	NA	NA	NA	NA	NA
30589	Fam-S11	7	S_Strain	Tank1	2011-06-01	TT	Male	Ad	NA	NA	NA	NA	NA
30590	Fam-R10	7	R_Strain	Tank1	2011-06-01	TT	Male	Ad	NA	NA	NA	NA	NA
30591	Fam-S14	8	S_Strain	Tank1	2011-06-01	TT	Male	Ad	NA	NA	NA	NA	NA
30592	Fam-S10	7	S_Strain	Tank1	2011-06-01	TT	Male	Ad	NA	NA	NA	NA	NA
30593	Fam-S14	8	S_Strain	Tank1	2011-06-01	TT	Male	Ad	NA	NA	NA	NA	NA
30594	Fam-S09	7	S_Strain	Tank1	2011-06-01	TT	Male	Ad	NA	NA	NA	NA	NA
30595	Fam-R09	7	R_Strain	Tank1	2011-06-01	TT	Male	Ad	NA	NA	NA	NA	NA
30596	Fam-R10	7	R_Strain	Tank1	2011-06-01	TT	Male	Ad	NA	NA	NA	NA	NA
30597	Fam-S14	8	S_Strain	Tank1	2011-06-01	TT	Male	Ad	NA	NA	NA	NA	NA
30598	Fam-S14	8	S_Strain	Tank1	2011-06-01	TT	Male	Ad	NA	NA	NA	NA	NA
30599	Fam-S12	6	S_Strain	Tank1	2011-06-01	TT	Male	Ad	NA	NA	NA	NA	NA
30600	Fam-S14	8	S_Strain	Tank1	2011-06-01	TT	Male	Ad	NA	NA	NA	NA	NA
30601	Fam-S10	7	S_Strain	Tank1	2011-06-01	TT	Male	Ad	NA	NA	NA	NA	NA
30602	Fam-S11	7	S_Strain	Tank1	2011-06-01	TT	Male	Ad	NA	NA	NA	NA	NA
30603	Fam-S12	6	S_Strain	Tank1	2011-06-01	TT	Male	Ad	NA	NA	NA	NA	NA
30604	Fam-S09	7	S_Strain	Tank1	2011-06-01	TT	Male	Ad	NA	NA	NA	NA	NA
30605	Fam-S10	7	S_Strain	Tank1	2011-06-01	TT	Male	Ad	NA	NA	NA	NA	NA
30606	Fam-S13	7	S_Strain	Tank1	2011-06-01	TT	Male	Ad	NA	NA	NA	NA	NA
30607	Fam-S12	6	S_Strain	Tank1	2011-06-01	TT	Male	Ad	NA	NA	NA	NA	NA
30608	Fam-S14	8	S_Strain	Tank1	2011-06-01	TT	Male	Ad	NA	NA	NA	NA	NA
30609	Fam-S13	7	S_Strain	Tank1	2011-06-01	TT	Male	Ad	NA	NA	NA	NA	NA
30610	Fam-S09	7	S_Strain	Tank1	2011-06-01	TT	Male	Ad	NA	NA	NA	NA	NA
30611	Fam-R10	7	R_Strain	Tank1	2011-06-01	TT	Male	Ad	NA	NA	NA	NA	NA
30612	Fam-R12	9	R_Strain	Tank1	2011-06-01	TT	Male	Ad	NA	NA	NA	NA	NA
30613	Fam-S13	7	S_Strain	Tank1	2011-06-01	TT	Male	Ad	NA	NA	NA	NA	NA
30614	Fam-R09	7	R_Strain	Tank1	2011-06-01	TT	Male	Ad	NA	NA	NA	NA	NA
30615	Fam-R09	7	R_Strain	Tank1	2011-06-01	TT	Male	Ad	NA	NA	NA	NA	NA
30616	Fam-S12	6	S_Strain	Tank1	2011-06-01	TT	Male	Ad	NA	NA	NA	NA	NA
30617	Fam-S14	8	S_Strain	Tank1	2011-06-01	TT	Male	Ad	NA	NA	NA	NA	NA
30618	Fam-S14	8	S_Strain	Tank1	2011-06-01	TT	Male	Ad	NA	NA	NA	NA	NA
30619	Fam-S14	8	S_Strain	Tank1	2011-06-01	TT	Male	Ad	NA	NA	NA	NA	NA
30620	Fam-S09	7	S_Strain	Tank1	2011-06-01	TT	Male	Ad	NA	NA	NA	NA	NA
30621	Fam-S14	8	S_Strain	Tank1	2011-06-01	TT	Male	Ad	NA	NA	NA	NA	NA
30622	Fam-S11	7	S_Strain	Tank1	2011-06-01	TT	Male	Ad	NA	NA	NA	NA	NA
30623	Fam-S14	8	S_Strain	Tank1	2011-06-01	TT	Male	Ad	NA	NA	NA	NA	NA
30624	Fam-S11	7	S_Strain	Tank1	2011-06-01	TT	Male	Ad	NA	NA	NA	NA	NA
30625	Fam-S14	8	S_Strain	Tank1	2011-06-01	TT	Male	Ad	NA	NA	NA	NA	NA
30626	Fam-S14	8	S_Strain	Tank1	2011-06-01	TT	Male	Ad	NA	NA	NA	NA	NA
30627	Fam-R12	9	R_Strain	Tank1	2011-06-01	TT	Male	Ad	NA	NA	NA	NA	NA
30628	Fam-S10	7	S_Strain	Tank1	2011-06-01	TT	Male	Ad	NA	NA	NA	NA	NA
30629	Fam-S14	8	S_Strain	Tank1	2011-06-01	TT	Male	Ad	NA	NA	NA	NA	NA
30630	Fam-S13	7	S_Strain	Tank1	2011-06-01	TT	Male	Ad	NA	NA	NA	NA	NA
30631	Fam-R10	7	R_Strain	Tank1	2011-06-01	TT	Male	Ad	NA	NA	NA	NA	NA
30632	Fam-S09	7	S_Strain	Tank1	2011-06-01	TT	Male	Ad	NA	NA	NA	NA	NA
30633	Fam-S09	7	S_Strain	Tank1	2011-06-01	TT	Male	Ad	NA	NA	NA	NA	NA
30634	Fam-R12	9	R_Strain	Tank1	2011-06-01	TT	Male	Ad	NA	NA	NA	NA	NA
30635	Fam-S14	8	S_Strain	Tank1	2011-06-01	TT	Male	Ad	NA	NA	NA	NA	NA
30636	Fam-R09	7	R_Strain	Tank1	2011-06-01	TT	Male	Ad	NA	NA	NA	NA	NA
30637	Fam-S14	8	S_Strain	Tank1	2011-06-01	TT	Male	Ad	NA	NA	NA	NA	NA
30638	Fam-S14	8	S_Strain	Tank1	2011-06-01	TT	Male	Ad	NA	NA	NA	NA	NA
30639	Fam-S13	7	S_Strain	Tank1	2011-06-01	TT	Male	Ad	NA	NA	NA	NA	NA
30640	Fam-R12	9	R_Strain	Tank1	2011-06-01	TT	Male	Ad	NA	NA	NA	NA	NA
30641	Fam-R10	7	R_Strain	Tank1	2011-06-01	TT	Male	Ad	NA	NA	NA	NA	NA
30642	Fam-R09	7	R_Strain	Tank1	2011-06-01	TT	Male	Ad	NA	NA	NA	NA	NA
30643	Fam-S13	7	S_Strain	Tank1	2011-06-01	TT	Male	Ad	NA	NA	NA	NA	NA
30644	Fam-S13	7	S_Strain	Tank1	2011-06-01	TT	Male	Ad	NA	NA	NA	NA	NA
30645	Fam-S14	8	S_Strain	Tank1	2011-06-01	TT	Male	Ad	NA	NA	NA	NA	NA
30646	Fam-R09	7	R_Strain	Tank1	2011-06-01	TT	Male	Ad	NA	NA	NA	NA	NA
30647	Fam-S11	7	S_Strain	Tank1	2011-06-01	TT	Male	Ad	NA	NA	NA	NA	NA
30648	Fam-S14	8	S_Strain	Tank1	2011-06-01	TT	Male	Ad	NA	NA	NA	NA	NA
30649	Fam-S14	8	S_Strain	Tank1	2011-06-01	TT	Male	Ad	NA	NA	NA	NA	NA
30650	Fam-S12	6	S_Strain	Tank1	2011-06-01	TT	Male	Ad	NA	NA	NA	NA	NA
30651	Fam-R09	7	R_Strain	Tank1	2011-06-01	TT	Male	Ad	NA	NA	NA	NA	NA
30652	Fam-S10	7	S_Strain	Tank1	2011-06-01	TT	Male	Ad	NA	NA	NA	NA	NA
30653	Fam-S13	7	S_Strain	Tank1	2011-06-01	TT	Male	Ad	NA	NA	NA	NA	NA
30654	Fam-S10	7	S_Strain	Tank1	2011-06-01	TT	Male	Ad	NA	NA	NA	NA	NA
30655	Fam-S12	6	S_Strain	Tank1	2011-06-01	TT	Male	Ad	NA	NA	NA	NA	NA
30656	Fam-S09	7	S_Strain	Tank1	2011-06-01	TT	Male	Ad	NA	NA	NA	NA	NA
30657	Fam-R09	7	R_Strain	Tank1	2011-06-01	TT	Male	Ad	NA	NA	NA	NA	NA
30658	Fam-S09	7	S_Strain	Tank1	2011-06-01	TT	Male	Ad	NA	NA	NA	NA	NA
30659	Fam-S11	7	S_Strain	Tank1	2011-06-01	TT	Male	Ad	NA	NA	NA	NA	NA
30660	Fam-R09	7	R_Strain	Tank1	2011-06-01	TT	Male	Ad	NA	NA	NA	NA	NA
30661	Fam-S10	7	S_Strain	Tank1	2011-06-01	TT	Male	Ad	NA	NA	NA	NA	NA
30662	Fam-S14	8	S_Strain	Tank1	2011-06-01	TT	Male	Ad	NA	NA	NA	NA	NA
30663	Fam-R11	6	R_Strain	Tank1	2011-06-01	TT	Male	Ad	NA	NA	NA	NA	NA
30664	Fam-S13	7	S_Strain	Tank1	2011-05-13	PT	Male	Ad	NA	NA	NA	NA	NA
30665	Fam-R09	7	R_Strain	Tank1	2011-05-13	PT	Male	Ad	NA	NA	NA	NA	NA
30666	Fam-R09	7	R_Strain	Tank1	2011-05-13	PT	Male	Ad	NA	NA	NA	NA	NA
30667	Fam-S14	8	S_Strain	Tank2	2011-05-13	PT	Male	Ad	NA	NA	NA	NA	NA
30668	Fam-S10	7	S_Strain	Tank2	2011-05-13	PT	Male	Ad	NA	NA	NA	NA	NA
30669	Fam-S09	7	S_Strain	Tank3	2011-05-13	PT	Fem	Ad	NA	NA	NA	NA	NA
30670	Fam-R09	7	R_Strain	Tank1	2011-05-14	PT	Fem	Ad	NA	NA	NA	NA	NA
30671	Fam-S12	6	S_Strain	Tank1	2011-05-14	PT	Fem	Ad	NA	NA	NA	NA	NA
30672	Fam-R12	9	R_Strain	Tank1	2011-05-14	PT	Fem	Ad	NA	NA	NA	NA	NA
30673	Fam-S11	7	S_Strain	Tank1	2011-05-14	PT	Fem	Ad	NA	NA	NA	NA	NA
30674	Fam-S09	7	S_Strain	Tank1	2011-05-14	PT	Male	Ad	NA	NA	NA	NA	NA
30675	Fam-S13	7	S_Strain	Tank2	2011-05-14	PT	Fem	Ad	NA	NA	NA	NA	NA
30676	Fam-R09	7	R_Strain	Tank3	2011-05-14	PT	Fem	Ad	NA	NA	NA	NA	NA
30677	Fam-S14	8	S_Strain	Tank3	2011-05-14	PT	Male	Ad	NA	NA	NA	NA	NA
30678	Fam-R12	9	R_Strain	Tank4	2011-05-14	PT	Male	Ad	NA	NA	NA	NA	NA
30679	Fam-R09	7	R_Strain	Tank1	2011-05-15	PT	Fem	Ad	NA	NA	NA	NA	NA
30680	Fam-S12	6	S_Strain	Tank1	2011-05-15	PT	Male	Ad	NA	NA	NA	NA	NA
30681	Fam-R09	7	R_Strain	Tank2	2011-05-15	PT	Fem	Ad	NA	NA	NA	NA	NA
30682	Fam-S14	8	S_Strain	Tank2	2011-05-15	PT	Male	Ad	NA	NA	NA	NA	NA
30683	Fam-S14	8	S_Strain	Tank2	2011-05-15	PT	Male	Ad	NA	NA	NA	NA	NA
30684	Fam-R10	7	R_Strain	Tank2	2011-05-15	PT	Male	Ad	NA	NA	NA	NA	NA
30685	Fam-R09	7	R_Strain	Tank3	2011-05-15	PT	Male	Ad	NA	NA	NA	NA	NA
30686	Fam-R09	7	R_Strain	Tank1	2011-05-16	PT	Fem	Ad	NA	NA	NA	NA	NA
30687	Fam-S13	7	S_Strain	Tank3	2011-05-16	PT	Fem	Ad	NA	NA	NA	NA	NA
30688	Fam-R10	7	R_Strain	Tank3	2011-05-16	PT	Male	Ad	NA	NA	NA	NA	NA
30689	Fam-R09	7	R_Strain	Tank4	2011-05-16	PT	Fem	Ad	0	NA	NA	NA	NA
30690	Fam-R10	7	R_Strain	Tank4	2011-05-16	PT	Fem	Ad	0	NA	NA	NA	NA
30691	Fam-R10	7	R_Strain	Tank4	2011-05-16	PT	Male	Ad	NA	NA	NA	NA	NA
30692	Fam-S14	8	S_Strain	Tank2	2011-05-17	PT	Fem	Ad	NA	NA	NA	NA	NA
30693	Fam-R10	7	R_Strain	Tank2	2011-05-17	PT	Fem	Ad	0	NA	NA	NA	NA
30694	Fam-S14	8	S_Strain	Tank3	2011-05-17	PT	Fem	Ad	NA	NA	NA	NA	NA
30695	Fam-S14	8	S_Strain	Tank3	2011-05-18	PT	Fem	Ad	NA	NA	NA	NA	NA
30696	Fam-R10	7	R_Strain	Tank3	2011-05-18	PT	Fem	Ad	NA	NA	NA	NA	NA
30697	Fam-R12	9	R_Strain	Tank3	2011-05-18	PT	Male	Ad	NA	NA	NA	NA	NA
30698	Fam-S14	8	S_Strain	Tank3	2011-05-18	PT	Male	Ad	NA	NA	NA	NA	NA
30699	Fam-S12	6	S_Strain	Tank4	2011-05-18	PT	Fem	Ad	2	6	4	5	First
30700	Fam-S10	7	S_Strain	Tank1	2011-05-20	PT	Fem	Ad	1	14	NA	14	Second
30701	Fam-S13	7	S_Strain	Tank4	2011-05-20	PT	Fem	Ad	NA	NA	NA	NA	NA
30702	Fam-R09	7	R_Strain	Tank2	2011-05-20	DT	Fem	Ad	0	NA	NA	NA	NA
30703	Fam-R12	9	R_Strain	Tank2	2011-05-20	DT	Fem	Ad	1	11.5	NA	11.5	Second
30704	Fam-S10	7	S_Strain	Tank2	2011-05-20	DT	Fem	Pr2	NA	NA	NA	NA	NA
30705	Fam-S10	7	S_Strain	Tank2	2011-05-20	DT	Male	Ad	NA	NA	NA	NA	NA
30706	Fam-S12	6	S_Strain	Tank3	2011-05-20	DT	Fem	Ad	NA	NA	NA	NA	NA
30708	Fam-R10	7	R_Strain	Tank3	2011-05-20	DT	Male	Ad	NA	NA	NA	NA	NA
30709	Fam-S10	7	S_Strain	Tank3	2011-05-20	DT	Male	Ad	NA	NA	NA	NA	NA
30710	Fam-R10	7	R_Strain	Tank3	2011-05-20	DT	Male	Ad	NA	NA	NA	NA	NA
30711	Fam-R12	9	R_Strain	Tank3	2011-05-20	DT	Male	Ad	NA	NA	NA	NA	NA
30712	Fam-S09	7	S_Strain	Tank1	2011-05-21	DT	Fem	Ad	0	NA	NA	NA	NA
30713	Fam-S11	7	S_Strain	Tank2	2011-05-21	DT	Fem	Ad	NA	NA	NA	NA	NA
30714	Fam-S10	7	S_Strain	Tank3	2011-05-21	DT	Fem	Ad	1	12	NA	12	Second
30715	Fam-S13	7	S_Strain	Tank3	2011-05-21	DT	Fem	Ad	0	NA	NA	NA	NA
30716	Fam-S10	7	S_Strain	Tank3	2011-05-21	DT	Male	Ad	NA	NA	NA	NA	NA
30717	Fam-S10	7	S_Strain	Tank4	2011-05-21	DT	Fem	Ad	0	NA	NA	NA	NA
30718	Fam-R10	7	R_Strain	Tank4	2011-05-21	DT	Fem	Ad	0	NA	NA	NA	NA
30719	Fam-R09	7	R_Strain	Tank3	2011-05-22	DT	Fem	Ad	2	8	8	8	Second
30720	Fam-R09	7	R_Strain	Tank3	2011-05-22	DT	Fem	Ad	0	NA	NA	NA	NA
30721	Fam-S14	8	S_Strain	Tank3	2011-05-22	DT	Male	Ad	NA	NA	NA	NA	NA
30722	Fam-R09	7	R_Strain	Tank4	2011-05-22	DT	Male	Ad	NA	NA	NA	NA	NA
30723	Fam-S13	7	S_Strain	Tank2	2011-05-23	DT	Fem	Ad	0	NA	NA	NA	NA
30724	Fam-S10	7	S_Strain	Tank3	2011-05-23	DT	Male	Ad	NA	NA	NA	NA	NA
30725	Fam-R09	7	R_Strain	Tank3	2011-05-23	DT	Fem	Ad	0	NA	NA	NA	NA
30726	Fam-S11	7	S_Strain	Tank3	2011-05-23	DT	Male	Ad	NA	NA	NA	NA	NA
30727	Fam-S14	8	S_Strain	Tank1	2011-05-24	DT	Fem	Ad	NA	NA	NA	NA	NA
30728	Fam-S09	7	S_Strain	Tank1	2011-05-24	DT	Male	Ad	NA	NA	NA	NA	NA
30729	Fam-S14	8	S_Strain	Tank2	2011-05-24	DT	Fem	Ad	1	11	NA	11	Second
30730	Fam-S13	7	S_Strain	Tank3	2011-05-24	DT	Fem	Ad	NA	NA	NA	NA	NA
30731	Fam-R09	7	R_Strain	Tank3	2011-05-24	DT	Fem	Ad	0	NA	NA	NA	NA
30732	Fam-S11	7	S_Strain	Tank3	2011-05-24	DT	Fem	Ad	0	NA	NA	NA	NA
30733	Fam-S14	8	S_Strain	Tank4	2011-05-24	DT	Fem	Ad	2	13	13	13	Second
30734	Fam-R10	7	R_Strain	Tank4	2011-05-24	DT	Male	Ad	NA	NA	NA	NA	NA
30735	Fam-S13	7	S_Strain	Tank1	2011-05-25	DT	Male	Ad	NA	NA	NA	NA	NA
30736	Fam-S14	8	S_Strain	Tank1	2011-05-25	DT	Male	Ad	NA	NA	NA	NA	NA
30737	Fam-R12	9	R_Strain	Tank3	2011-05-25	DT	Male	Ad	NA	NA	NA	NA	NA
30738	Fam-S11	7	S_Strain	Tank3	2011-05-25	DT	Male	Ad	NA	NA	NA	NA	NA
30739	Fam-S10	7	S_Strain	Tank4	2011-05-25	DT	Fem	Ad	1	10	NA	10	Second
30740	Fam-R12	9	R_Strain	Tank4	2011-05-25	DT	Fem	Ad	0	NA	NA	NA	NA
30741	Fam-S10	7	S_Strain	Tank4	2011-05-25	DT	Male	Ad	NA	NA	NA	NA	NA
30742	Fam-S14	8	S_Strain	Tank2	2011-05-26	DT	Fem	Ad	0	NA	NA	NA	NA
30743	Fam-R12	9	R_Strain	Tank2	2011-05-26	DT	Fem	Ad	2	10	10	10	Second
30744	Fam-R09	7	R_Strain	Tank3	2011-05-26	DT	Fem	Ad	2	11	8	9.5	Second
30745	Fam-S14	8	S_Strain	Tank3	2011-05-26	DT	Fem	Ad	2	8	9	8.5	Second
30746	Fam-R14	6	R_Strain	Tank3	2011-05-26	DT	Fem	Ad	2	11	11	11	Second
30747	Fam-S12	6	S_Strain	Tank4	2011-05-26	DT	Male	Ad	NA	NA	NA	NA	NA
30748	Fam-S10	7	S_Strain	Tank1	2011-05-27	DT	Male	Ad	NA	NA	NA	NA	NA
30749	Fam-S12	6	S_Strain	Tank1	2011-05-27	DT	Male	Ad	NA	NA	NA	NA	NA
30750	Fam-S14	8	S_Strain	Tank1	2011-05-27	DT	Fem	Ad	1	11	NA	11	Second
30751	Fam-R11	6	R_Strain	Tank2	2011-05-27	DT	Male	Ad	NA	NA	NA	NA	NA
30752	Fam-S13	7	S_Strain	Tank2	2011-05-27	DT	Fem	Ad	2	11	3	7	Second
30753	Fam-S09	7	S_Strain	Tank2	2011-05-27	DT	Fem	Ad	NA	NA	NA	NA	NA
30754	Fam-S13	7	S_Strain	Tank2	2011-05-27	DT	Fem	Ad	2	12	11	11.5	Second
30755	Fam-S12	6	S_Strain	Tank3	2011-05-27	DT	Fem	Ad	2	10	10	10	Second
30756	Fam-S09	7	S_Strain	Tank3	2011-05-27	DT	Male	Ad	NA	NA	NA	NA	NA
30757	Fam-R12	9	R_Strain	Tank4	2011-05-27	DT	Male	Ad	NA	NA	NA	NA	NA
30758	Fam-S13	7	S_Strain	Tank4	2011-05-27	DT	Fem	Ad	1	6	NA	6	NA
30759	Fam-R10	7	R_Strain	Tank4	2011-05-27	DT	Fem	Ad	1	8	NA	8	Second
30760	Fam-S13	7	S_Strain	Tank1	2011-05-28	DT	Male	Ad	NA	NA	NA	NA	NA
30761	Fam-S13	7	S_Strain	Tank1	2011-05-28	DT	Male	Ad	NA	NA	NA	NA	NA
30762	Fam-S13	7	S_Strain	Tank2	2011-05-28	DT	Fem	Ad	1	9	NA	9	Second
30763	Fam-S11	7	S_Strain	Tank3	2011-05-28	DT	Fem	Ad	0	NA	NA	NA	NA
30764	Fam-S11	7	S_Strain	Tank4	2011-05-28	DT	Male	Ad	NA	NA	NA	NA	NA
30765	Fam-S14	8	S_Strain	Tank4	2011-05-28	DT	Male	Ad	NA	NA	NA	NA	NA
30766	Fam-S13	7	S_Strain	Tank1	2011-05-29	DT	Fem	Ad	2	7	7	7	Second
30767	Fam-R10	7	R_Strain	Tank1	2011-05-29	DT	Fem	Ad	0	NA	NA	NA	NA
30768	Fam-S13	7	S_Strain	Tank1	2011-05-29	DT	Fem	Ad	NA	NA	NA	NA	NA
30769	Fam-S14	8	S_Strain	Tank1	2011-05-29	DT	Male	Ad	NA	NA	NA	NA	NA
30770	Fam-R10	7	R_Strain	Tank2	2011-05-29	DT	Fem	Ad	0	NA	NA	NA	NA
30771	Fam-R10	7	R_Strain	Tank2	2011-05-29	DT	Fem	Ad	0	NA	NA	NA	NA
30772	Fam-R12	9	R_Strain	Tank2	2011-05-29	DT	Fem	Ad	0	NA	NA	NA	NA
30773	Fam-R12	9	R_Strain	Tank2	2011-05-29	DT	Fem	Ad	0	NA	NA	NA	NA
30774	Fam-S13	7	S_Strain	Tank2	2011-05-29	DT	Male	Ad	NA	NA	NA	NA	NA
30775	Fam-S14	8	S_Strain	Tank4	2011-05-29	DT	Fem	Ad	2	11	11	11	Second
30776	Fam-S14	8	S_Strain	Tank4	2011-05-29	DT	Fem	Ad	2	7	6	6.5	Unsure
30777	Fam-S14	8	S_Strain	Tank4	2011-05-29	DT	Fem	Ad	2	10	10	10	Second
30778	Fam-S09	7	S_Strain	Tank1	2011-05-30	DT	Fem	Ad	1	11	NA	11	Second
30779	Fam-S14	8	S_Strain	Tank1	2011-05-30	DT	Fem	Ad	2	12	10	11	Second
30780	Fam-S13	7	S_Strain	Tank1	2011-05-30	DT	Fem	Ad	2	13	13	13	Second
30781	Fam-S14	8	S_Strain	Tank1	2011-05-30	DT	Fem	Ad	2	6	6	6	Unsure
30782	Fam-R10	7	R_Strain	Tank2	2011-05-30	DT	Male	Ad	NA	NA	NA	NA	NA
30783	Fam-S13	7	S_Strain	Tank3	2011-05-30	DT	Fem	Ad	2	11	11	11	Second
30784	Fam-S14	8	S_Strain	Tank3	2011-05-30	DT	Fem	Ad	1	11	NA	11	Second
30785	Fam-R10	7	R_Strain	Tank3	2011-05-30	DT	Fem	Ad	0	NA	NA	NA	NA
30786	Fam-R09	7	R_Strain	Tank1	2011-05-31	DT	Fem	Ad	2	12	12	12	Second
30787	Fam-S13	7	S_Strain	Tank1	2011-05-31	DT	Fem	Ad	2	11	12	11.5	Second
30788	Fam-R12	9	R_Strain	Tank1	2011-05-31	DT	Fem	Ad	0	NA	NA	NA	Second
30789	Fam-R12	9	R_Strain	Tank1	2011-05-31	DT	Male	Ad	NA	NA	NA	NA	NA
30790	Fam-S11	7	S_Strain	Tank3	2011-05-31	DT	Male	Ad	NA	NA	NA	NA	NA
30791	Fam-R09	7	R_Strain	Tank3	2011-05-31	DT	Fem	Ad	2	11	13	12	Second
30792	Fam-R09	7	R_Strain	Tank4	2011-05-31	DT	Fem	Ad	0	NA	NA	NA	NA
30793	Fam-S14	8	S_Strain	Tank4	2011-05-31	DT	Fem	Ad	2	12	11	11.5	Second
30794	Fam-R12	9	R_Strain	Tank4	2011-05-31	DT	Fem	Ad	2	7	8	7.5	Second
30795	Fam-S10	7	S_Strain	Tank1	2011-06-01	DT	Fem	Ad	2	8	9	8.5	Second
30796	Fam-R09	7	R_Strain	Tank1	2011-06-01	DT	Male	Ad	NA	NA	NA	NA	NA
30797	Fam-S13	7	S_Strain	Tank1	2011-06-01	DT	Male	Ad	NA	NA	NA	NA	NA
30798	Fam-S14	8	S_Strain	Tank2	2011-06-01	DT	Male	Ad	NA	NA	NA	NA	NA
30799	Fam-S14	8	S_Strain	Tank3	2011-06-01	DT	Male	Ad	NA	NA	NA	NA	NA
30800	Fam-S14	8	S_Strain	Tank3	2011-06-01	DT	Fem	Ad	2	13	8	10.5	Second
30801	Fam-R12	9	R_Strain	Tank4	2011-06-01	DT	Fem	Ad	2	15	15	15	Second
30802	Fam-R10	7	R_Strain	Tank4	2011-06-01	DT	Fem	Ad	0	NA	NA	NA	NA
30803	Fam-R09	7	R_Strain	Tank4	2011-06-01	DT	Fem	Ad	0	NA	NA	NA	NA
30804	Fam-R09	7	R_Strain	Tank4	2011-06-01	DT	Fem	Ad	0	NA	NA	NA	NA
30805	Fam-S14	8	S_Strain	Tank2	2011-06-01	DT	Male	Ad	NA	NA	NA	NA	NA
30806	Fam-S13	7	S_Strain	Tank2	2011-06-01	DT	Fem	Ad	2	10	10	10	Second

## Sheet: Salinity
Salinity	Mean	Min	Max
Tank1	15.5721	12.12	16.67
Tank2	15.4879	13.93	16.25
Tank3	15.9007	14.22	16.44
Tank4	16.2607	14.22	16.93
